# Supplementary material for: A meta-analysis of the association between teacher-child interaction quality and young children’s social skills
Source: Front Psychol. 2026 Jul 9;17:1808031. doi: 10.3389/fpsyg.2026.1808031 (PMC13391879; doi:10.3389/fpsyg.2026.1808031)
Supplement: Supplementary file 1 [file Table_1.xlsx]

## Sheet: Sheet1
	Study name	Study Design	Correlation	Sample size	T-C Measurement	Social Skills Measurement	sex-ratio	regional culture	Sample Country	mean Age	T-C reporter type
Bidirectional Associations Between Classroom Climate and Children's Social-emotional Skills and Problem Behaviors in Preschool	Lucia,2018a	Cross-sectional design	0.17	848	CLASS,2008	PBRS,2004	0.4964	Europe	United States of America	6.17	Observer
Measures of classroom quality in prekindergarten and children's development of academic, language, and social skills	Andrew,2008	Cross-sectional design	0.089	2307	CLASS,2008	TCRS,1986	0.49	Europe	United States of America	4	Observer
Supportive parenting and social and behavioral development: Does classroom emotional support moderate?	Shuang,2021	Cross-sectional design	0.32	388	CLASS,2008	SSIS,2008	0.51	East Asia	China	4.07	Observer
Teacher-Child Interactions and Children's Peer Engagement in Pre-Kindergarten	Baldanza,2013	Cross-sectional design	0.091	714	CLASS,2008	inCLASS,2010	0.497	Europe	United States of America	4.13	Observer
Gender as a moderator of the association between teacher-child relationship and social skills in preschool	Ahmed,2017	Cross-sectional design	0.44	160	STRS,2001	SSRS,1990	0.425	Middle East	Oman	4.833	Teacher
Individual differences in effects of child care quality: The role of child affective self-regulation and gender	Martine,2015	Cross-sectional design	-0.04	545	CLASS,2008	BITSEA,2002	0.534	Europe	Netherlands	2.25	Observer
Individual children's interactions with teachers, peers, and tasks: The applicability of the inCLASS Pre-K in Danish preschools	Pauline,2018	Cross-sectional design	-0.17	184	inCLASS,2012	inCLASS,2012	0.463	Europe	United States of America	4.33	Observer
Teacher-Child Interactions and Children's Social Skills and Problem Behaviors: ECEC Dosage and Disability Status as Moderators	Ana,2016	Cross-sectional design	0.07	180	CLASS,2008	SSRS,2008	0.66	Europe	Portugal	5.3125	Observer
Teachers' Emotional Support Consistency Predicts Children's Achievement Gains and Social Skills	Timothy,2012	Cross-sectional design	0.1	1758	CLASS,2008	TCRS,1986	0.489	Europe	United States of America	4.62	Observer
Predicting child outcomes at the end of kindergarten from the quality of pre-kindergarten teacher-child interactions and instruction	Margaret,2008	Cross-sectional design	0.06	759	CLASS,ECER	TCRS,1986	0.48	Europe	United States of America	4.52	Observer
Promoting Healthy Social-Emotional Development in Vulnerable Young Children: The Importance of Head Start Teachers and Centers	Jill,2016	Cross-sectional design	0.1	2377	CLASS,2008	SSRS,1990	0.4981	Europe	United States of America	3.82	Observer
Differences between Pre-K and Kindergarten classroom experiences: do they predict children's social-emotional skills and self-regulation across the transition to kindergarten?	Virginia,2021	Cross-sectional design	0.28	1358	STRS,2001	TCRS,1986	0.5	Europe	United States of America	5.591	Teacher
The Influence of Mother-Child and Teacher-Child Interactions on Social Competence Development in Early Childhood	Meredith,2020	Cross-sectional design	0.51	218	M-ORCE	CBQ	0.5072	Europe	United States of America		Observer
Antecedents to and outcomes associated with teacher-child relationship perceptions in early childhood: Further evidence for child-driven effects	Elif,2024	Cross-sectional design	0.126	185	TCR	SCBE	0.4811	Europe	United States of America	4	Observer
Supporting Spanish-English DLLs in Head Start: Peer Language Match, Instructional Language Match, and Emotional Support as Predictors of Approaches to Learning and Social Skills	Christina,2022	Cross-sectional design	-0.01	550	CLASS,2008	SSRS,1990	0.491	Europe	spain	4.75	Observer
Threshold analysis of association between child care quality and child outcomes for low-income children in pre-kindergarten programs	Greensboro,200	Cross-sectional design	0.138	1129	CLASS,2004	TCRS,1986	0.49	Europe	United States of America		Observer
Toddlers' peer engagement in Swiss childcare: contribution of individual and contextual characteristics	Tatiana,2021	Cross-sectional design	0.042	86	CLASS,2008	SOCOMP	0.55	Europe	Swiss	3.64	Observer
Does Participation Benefit Children's Socio-Emotional Development? Positive Associations Between Children's Participation and Self-Concept, Through Children's Perceptions	Nadine,2023	Cross-sectional design	-0.09	336	CLASS,2008	SSRS,1990	0.4851	Europe	portugal	5.011	Observer
Relating early care and education quality to preschool outcomes: The same or different models for different outcomes?	Margaret,2020	Cross-sectional design	0.11	362	CLASS,2008	TCRS,1986	0.49	Europe	United States of America	4.54	Observer
Teacher emotional support in relation to social competence in preschool classrooms	Eija,2020	Cross-sectional design	0.32	441	CLASS,2008	MASCS	0.48	Europe	finland	6.125	Observer
Examining the Role of Varying Levels of Classroom Quality for Toddlers in Early Head Start and Subsidized Child Care Programs: Understanding Threshold Effects	Krystal,2019	Cross-sectional design	-0.05	688	CLASS,2012	ASQ	0.516	Europe	United States of America	1.91	Observer
Patterns of children's readiness at school entry and their association with kindergarten academic and social-emotional outcomes: Do classroom interactions matter?	Jessica,2023	Cross-sectional design	0.02	1826	CLASS,2008	TCRS,1986	0.5044	Europe	United States of America	5.59	Observer
Social Competence Among 6-year-old Children and Classroom Instructional Support and Teacher Stress	Martti,2013	Cross-sectional design	0.021	1268	CLASS,2008	MASCS	0.5165	Europe	fialand	6.13	Observer
Emotional Support Consistency and TeacherChild Relationships Forecast Social Competence and Problem Behaviors in Prekindergarten and Kindergarten	Laura,2014	Cross-sectional design	0.36	2645	STRS,2008	TCRS,1986	0.52	Europe	United States of America		Teacher
Preschoolers' social competence: Relations to family characteristics, teacher behaviors and classroom climate.	Holly,2007	Cross-sectional design	0.51	183	CRS,1983	TCRS,1986	0.5792	Europe	United States of America	4.23	Observer
The Relationship Between Kindergarten Teacher-Child Interaction Quality and Young Children's Social Skills	Li,2020	Cross-sectional design	0.246	570	CLASS,2008	SSIS,2008	0.496	East Asia	China	5.13	Observer
The Impact of Teacher-Child Interaction Quality on Sociality in Young Children from Different Family Socioeconomic Statuses	Zhuang,2019	Cross-sectional design	0.023	334	CLASS,2008	CSS	0.524	East Asia	China		Observer
The Influence of Teacher-Child Interaction Quality on Self-Control Ability of Children Aged 3–6 Years	Yu,2022	Cross-sectional design	0.518	243	CLASS,2008	CSQ	0.56	East Asia	China		Observer
The Relationship Between Teachers' Social-Emotional Competence and Sociality in Children Aged 3–6 Years: The Mediating Role of Teacher-Child Interaction	Wu,2023	Cross-sectional design	0.459	446	CLASS,2008	CSS	0.4753	East Asia	China		Observer
The contribution of children’s self-regulation and classroom quality to children’s adaptive behaviors in the kindergarten classroom	Sara,2009	Cross-sectional design	0.15	172	CLASS,2008	CSS	0.465	Europe	United States of America	5.41	Observer
Understanding how children’s engagement and teachers’ interactions combine to predict school readiness.	Amanda,2013	Cross-sectional design	0.27	605	CLASS,2008	inCLASS,2010	0.494	Europe	United States of America	4.18	Observer
Callous-Unemotional Traits and Social Adjustment among Chinese Preschoolers: The Moderating Role of Teacher-Child Relationship	Zhu,2023	Cross-sectional design	0.55	484	STRS,1992	CBS	0.469	East Asia	China	5.56	Teacher
Examining Contributors to Preschoolers’ Classroom Engagement Using Structural Equation Modeling	zhao,2018	Cross-sectional design	0.533	135	STRS,2001	CEQ		Europe	United States of America	4.58	Teacher
Kindergarten children’s academic engagement: A dual‐pathway model including social information processing, social behavior in class, and teacher–child relationship quality	Einat,2024	Cross-sectional design	0.32	300	STRS,1992	SDQ	0.4967	Middle East	Israel	5.73	Teacher
Preschool children's negative affect and social skills in China: The moderating effect of the teacher-child relationship	Wang,2022	Cross-sectional design	0.38	198	STRS,1992	SSRS,1990	0.5253	East Asia	China	4.9	Teacher
Examining Classroom Quality as a Moderator Between Pre-Kindergarten Participation and School Readiness	Budrevich,2019	Cross-sectional design	0.038	411	CLASS,2008	SSIS,2008	0.511	Europe	United States of America	4.81	Observer
The association between preschool teacher-child relationship and children’s kindergarten outcomes	cobSci,2021	Cross-sectional design	0.38	126	STRS,2001	SSIS,2008	0.5794		_	4.725	_
Links Among Italian Preschoolers' Socioemotional Competence, Teacher-Child Relationship Quality, and Peer Acceptance	Stefania,2013	Cross-sectional design	0.4	88	STRS,2001	SCBE	0.5227	Europe	italy	4.9	Teacher
An Ecological Approach to Emotion Socialization in the Early Childhood Classroom: Examining Contextual Influences on Children’s Early Social and Emotional Development	Lily,2025	Cross-sectional design	0.18	1068	STRS,2001	BASC	0.5023	Europe	United States of America	4.98	Teacher
Gendered pathways to socioemotional competencies in very young children	Liu,2024	Cross-sectional design	0.26	378	STRS,2001	SCBE	0.518	East Asia	China	1.84	Teacher
Preschool children's social skills, problem behaviors, academic self-esteem and teacher-child relationship: a serial mediation model	Cansu,2025	Cross-sectional design	0.47	382	STRS,1992	SSIS,2008	0.484	Middle East	turkey	2.56	Teacher
Shyness and School Engagement in Chinese Suburban Preschoolers: A Moderated Mediation Model of Teacher-Child Closeness and Child Gender	wu,2022	Cross-sectional design	0.273	532	STRS,2001	TRSSA	0.55	East Asia	China	4.29	Teacher

## Sheet: Sheet2
Coding Legend
Teacher–Child Relationship Measurement	Social Skills Measurement	Moderator Variables Coding
CLASS = Classroom Assessment Scoring System	PBRS = Positive Behavior Rating Scale	regional culture: East Asia, Europe, Middle East
STRS = Student–Teacher Relationship Scale	TCRS = Teacher–Child Relationship Scale	reporter type: Observer (observed), Teacher (self-report)
STRS = Student–Teacher Relationship Scale	SSRS = Social Skills Rating System	study design: Cross-sectional
TCR = Teacher–Child Relationship	SSIS = Social Skills Improvement System	sex-ratio: proportion of male participants
CRS = Classroom Rating Scale	BITSEA = Brief Infant Toddler Social and Emotional Assessment	mean Age: mean age of sample (years)
M-ORCE = Mother–Child Observation Rating Scale for Early Childhood	MASCS = Multisource Assessment of Social Competence Scale
inCLASS = In-Classroom Assessment Scoring System	ASQ = Ages and Stages Questionnaires
	SOCOMP = Self- and Other-oriented social Competences
	SCBE = Social Competence and Behavior Evaluation
	CBS = Child Behavior Scale
	SDQ = Strengths and Difficulties Questionnaire
