# Supplementary material for: A meta-analysis of the association between teacher-child interaction quality and young children’s social skills
Source: Front Psychol. 2026 Jul 9;17:1808031. doi: 10.3389/fpsyg.2026.1808031 (PMC13391879; doi:10.3389/fpsyg.2026.1808031)
Supplement: Supplementary file 2 [file Table_2.xlsx]

## Sheet: Sheet1
ID	First author and publication date	原始效应量（定义、测量工具、信度） Original effect sizes (Definition, Measure, α)	Original effect size 1	Original effect size 2	Original effect size 3	效应量标签与含义 Effect size label & meaning	分析类型/变量关系	Effect Size Type	Sample size (N)	Aggregation Rule	Step-by-step calculation example	Final Included Effect Size	Effect Size Dependence	Notes
Bidirectional Associations Between Classroom Climate and Children's Social-emotional Skills and Problem Behaviors in Preschool	Lucia,2018	r1: Time 1 Teacher–Child interaction (Positive Climate, Observer-reported, CLASS, 2008, α = NR); Social skills (Positive social skills, PBRS, 2004, α = .92–.95) r2: Time 2 Teacher–Child interaction (Positive Climate, Observer-reported, CLASS, 2008, α = Not reported); Social skills (Positive social skills, PBRS, 2004, α = .92–.95)	Positive Climate and Positive social skills r=0.17	T2 Positive Climate and Positive social skills r= 0.16	——	T1: Control-adjusted correlation (Time 1, Sep-Oct, academic year beginning); T2: Control-adjusted correlation (Time 2, Apr-May, academic year end). Both are adjusted for child grade (preschool vs. pre-kindergarten) and sex.	Cross-sectional correlation at Time 1 and Time 2	Partial correlation coefficient (r), adjusted for covariates	N=848 (same sample for both T1 and T2	Arithmetic mean of two dependent effect sizes. Formula: Mean r = (r₁ + r₂) / 2 Symbols: r₁, r₂ = original correlations; Mean r = aggregated effect size	Input values: rT1=0.17, rT2=0.16 Step 1: Sum of values: 0.17 + 0.16 = 0.33 Step 2: Divide by number of effect sizes (n=2): 0.33 / 2 = 0.165 Step 3: Round to 2 decimal places: 0.17	r=0.17	Dependent: same sample (N=848, including both preschool and pre-kindergarten children), repeated measures at two time points. Dependent (same sample, two repeated cross-sectional measurements, identical variables and instruments)	The two original effect sizes are both partial correlations adjusted for child grade and sex, as specified in the study's analytic plan.
Measures of classroom quality in prekindergarten and children's development of academic, language, and social skills	Andrew,2008	r1: Teacher–Child interaction=CLASS emotional support (β=0.06, converted to r=0.1088 using formula: r = β×0.98+0.05), Teacher-reported, CLASS, α=.86; Social competence (TCRS, teacher-reported, α=.95) r2: CLASS instructional support (β=0.02, converted to r=0.0696 using formula: r = β×0.98+0.05), Teacher-reported, CLASS, α=.78; Social competence (TCRS, teacher-reported, α=.95)	CLASS emotional support: β=0.06, r=0.1088 (converted using formula: r = β × 0.98 + 0.05)	CLASS instructional support: β=0.02, r=0.0696 (converted using formula: r = β × 0.98 + 0.05)	——	CLASS emotional support = Social competence：Spring observer-rated CLASS emotional support (α=0.86) predicting posttest social competence (TCRS, teacher-reported, α=0.95) among pre-K children (n=2307); β=0.06 converted to r=0.1088 CLASS Instructional Support = Social Competence：Spring observer-rated CLASS instructional support (α=0.78) predicting posttest social competence (TCRS, teacher-reported,…	These two effect sizes are cross-sectional associations between two subdimensions of CLASS (emotional/instructional support) and children’s social competence, measured at the same spring posttest time point.	β (standardized regression coefficient)	2307	Arithmetic mean of two dependent effect sizes (CLASS emotional and instructional support = social competence). Formula: Mean = (r₁ + r₂) / 2	Input values: r₁=0.1088, r₂=0.0696 Step 1: Sum the two r values: 0.1088 + 0.0696 = 0.1784 Step 2: Divide by the number of effect sizes (k=2): 0.1784 / 2 = 0.0892	r=0.089	Dependent effect sizes: two subdimensions of the same CLASS scale predicting the same outcome variable, from the same study and sample.	1. r values converted from β using formula: for β≥0, r=β×0.98+0.05; for β<0, r=β×0.98-0.05 2. Internal consistency: CLASS emotional support α=0.86, instructional support α=0.78; TCRS social competence α=0.95 3. Only spring CLASS scores were used in the analysis. 4.This study controlled for children’s pretest scores, gender, race, maternal education level, family poverty status, and ten state dumm…
Supportive parenting and social and behavioral development: Does classroom emotional support moderate?	Shuang,2021	Teacher–Child interaction( Emotional support quality; CLASS-PreK, 2008;Observer-reported; α = .77); Social skills (Social skills; SSIS, 2008; Parent-reported; α = .95); r = .32	Emotional support quality and Social skills r=0.32	——	——	Emotional support quality (CLASS-PreK, α = .77) and Social skills (SSIS, α = .95), r = .32	Cross-sectional correlation: Significant positive correlation between classroom emotional support quality and children’s social skills (r = 0.32)	r (Pearson correlation）	388	Single effect size; no aggregation needed.	No additional calculation required. The raw correlation coefficient r = 0.32 reported in the original study was directly adopted as the effect size.	r=0.320	Single independent effect size; no dependent effect sizes present	Single effect size (emotional support and social skills); no aggregation
Teacher-Child Interactions and Children's Peer Engagement in Pre-Kindergarten	Baldanza,2013	Peer Sociability (Observer-reported, inCLASS, α = NR); Emotional Support (Observer-reported; CLASS, α = .81-.89); r = .083 Peer Sociability (Observer-reported, inCLASS, α = NR); Classroom Organization (Observer-reported, CLASS, α = .81-.89); r = .004 Peer Sociability (Observer-reported, inCLASS, α = NR); Instructional Support (Observer-reported, CLASS, α = .81-.89); r = .186	Peer Sociability (Observer-reported, inCLASS, α = NR); Emotional Support (Observer-reported; CLASS); r = .083	Peer Sociability (Observer-reported, inCLASS, α = NR); Classroom Organization (Observer-reported, CLASS, α = .81-.89); r = .004	Peer Sociability (Observer-reported, inCLASS, α = NR); Instructional Support (Observer-reported, CLASS, α = .81-.89); r = .186	Partial correlation between teacher-child interaction (CLASS, observer-reported) and peer sociability (inCLASS, observer-reported), controlling for child characteristics (age, gender, race/ethnicity, maternal education)	Cross-sectional partial correlation analysis: Partial correlation between teacher-child interaction and children’s peer sociability at the same time point, controlling for child-level covariates	r (Pearson correlation）	714	Arithmetic mean of three dependent effect sizes. Formula: Mean r = (r₁ + r₂+r3) / 3 Symbols: r₁, r₂ ,r3= original correlations; Mean r = aggregated effect size	Input values: r1=0.083, r2=0.004 .r3=0.186 Step 1: Sum of values: 0.083 + 0.004 + 0.186 = 0.273 Step 2: Divide by number of effect sizes (n=3): 0.273 / 3 = 0.091 Step 3: Round to 3 decimal places: 0.091	r=0.091	Three effect sizes (correlations between three CLASS dimensions and peer sociability) are derived from the same sample, leading to dependence. They are aggregated into a single composite effect size to address dependence.	Aggregated by mean of emotional support, classroom organization, and instructional support with social competence into a single effect size.
Gender as a moderator of the association between teacher-child relationship and social skills in preschool	Ahmed,2017	Teacher–Child interaction(teacher–child closeness; STRS, 2001;Teacher-reported; α = 0.66); Social skills (cooperation,α = 0.71; assertion,α = 0.70; self-control,α = 0.80; SSRS, 1990;Teacher-reported); Teacher–Child interaction and social skills r = 0.44	STRS closeness and cooperation r=0.53	STRS closeness and assertion r=0.31	STRS closeness and self-control r=0.22	Hunter-Schmidt Composite Correlation (Three Sub-dimensions)：This composite correlation integrates three zero-order correlations between teacher–child closeness and the sub-dimensions of cooperation, assertion and self-control, meanwhile corrects for the intercorrelation among the three sub-dimensions, which reflects the overall association between teacher–child interaction closeness and children’…	Hunter-Schmidt dimensional composite correlation analysis with correction for sub-dimension intercorrelations. The correlation between teacher–child closeness and children’s social skills latent variable.	r (Pearson correlation）	160	Hunter-Schmidt composite effect size formula for multiple predictors × single outcome was adopted to merge three zero-order correlations between teacher–child closeness and three sub-dimensions of social skills (cooperation, assertion, and self-control). The formula corrects for the average intercorrelation among the three sub-dimensions to obtain an unbiased composite correlation. Hunter-Schmidt…	1. Extract three zero-order correlations between teacher–child closeness and social skills sub-dimensions: cooperation-closeness r=0.53, assertion-closeness r=0.31, self-control-closeness r=0.22. 2. Calculate the average intercorrelation among the three sub-dimensions: \bar{r}_{xx} = (0.55 + 0.52 + 0.30)/3 ≈ 0.457. 3. Apply the Hunter-Schmidt formula for m=3 predictors: r_{xy} = \frac{0.53 + 0.31…	r=0.440	Dependent effect sizes; same construct (social skills subdimensions	Effect sizes of teacher-child interaction with cooperation, persistence, and self-control were combined into one effect size using formula. Aggregated via Hunter-Schmidt (2004) reliability correction formula (see Section 2.2 for full details)
Individual differences in effects of child care quality: The role of child affective self-regulation and gender	Martine,2015	Teacher–Child interaction (Emotional and behavioral support, Observer-reported, CLASS, 2008; α = 0.78); social skills (social competence, Teachers reported, BITSEA, α = 0.75	Emotional and behavioral support and social competence r =-0.04	——	——	T1: Control-adjusted correlation at Time 1 (child age 2). Adjusted for six covariates: child ethnic minority status, center-based child care enrollment before age 1, low/high family educational level, child care quantity, and child age.	Cross-sectional correlation at T1, partial correlation coefficient。 At T1 baseline, concurrent association between center-level emotional-behavioral support and teacher-rated child social competence, adjusted for demographic, early childcare and family covariates.	r (Pearson correlation）	545	Single effect size; no aggregation needed.	No additional calculation required. The raw correlation coefficient r = -0.04 reported in the original study was directly adopted as the effect size.	r=-0.04	Single independent effect size; no dependent effect sizes present	Only T1 data are available for the teacher-child interaction (CLASS) measure; the original study only reported T2 data for social skills, not for the emotional-behavioral support dimension.
Teacher-Child Interactions and Children's Social Skills and Problem Behaviors: ECEC Dosage and Disability Status as Moderators	Ana,2016	Teacher–Child interaction (Emotional Support, Classroom Organization, Instructional Support; Observer-reported; CLASS, 2008; α = .90, .80, .85 for the three domains, respectively); Social skills (Social skills; SSRS, 2008; α = .95)	Emotional Support and social skills r=0.07	Classroom Organization and social skills r=-0.02	Instructional Support and social skills r=0.08	T3: Bivariate correlation coefficient between teacher-child interaction quality (three CLASS domains) and children’s social skills at T3, for the typically developing children subgroup.	Cross-sectional correlational analysis; concurrent associations between three dimensions of teacher-child interaction (Emotional Support, Classroom Organization, Instructional Support) and children’s social skills at T3.	r (Pearson correlation）	180	Hunter-Schmidt (2004) reliability correction and aggregation. Formula: r_xy = Σr_xi_y / √[m + m(m−1)×r̄_xx] Symbols: m = number of predictor dimensions; r_xi_y = correlation between each dimension and outcome; r̄_xx = average intercorrelation among predictor dimensions; r_xy = final composite effect size	Input values: Correlation between Emotional Support and social skills: r = 0.07 Correlation between Classroom Organization and social skills: r = -0.02 Correlation between Instructional Support and social skills: r = 0.08 Mean correlation among the three CLASS indicators: mean r = 0.03 Number of independent variable indicators: m = 3 Step 1: Sum of correlations between each indicator and the depe…	r=0.070	Non-independent effect sizes derived from three dependent indicators of the same construct (teacher-child interaction: Emotional Support, Classroom Organization, Instructional Support) within a single study. Aggregated using Hunter-Schmidt (2004) reliability correction to account for shared variance among indicators.	Effect sizes for emotional support, classroom organization, and instructional support with social skills were combined into a single effect size using formula. Aggregated via Hunter-Schmidt (2004) reliability correction formula (see Section 2.2 for full details)
Teachers' Emotional Support Consistency Predicts Children's Achievement Gains and Social Skills	Timothy,2012	Teacher–Child interaction (Emotional support, Observer-reported, CLASS, 2008, α = .84); Social skills (social competence; teachers reported; SSRS, 1990, α = .85–.95)	Emotional support and social competence r=0.1	——	——	Single zero-order correlation between the Emotional Support dimension of teacher-child interaction and children’s social competence.	Analysis type: Cross-sectional correlational analysis Variable association: Positive association between teacher-child interaction (Emotional Support) and children’s social competence	r (Pearson correlation）	1758	Single effect size; no aggregation needed.	No additional calculation required. The raw correlation coefficient r = 0.100 reported in the original study was directly adopted as the effect size.	r=0.100	Single independent effect size; no dependent effect sizes present	Correlation between emotional support and social skills reported directly
Predicting child outcomes at the end of kindergarten from the quality of pre-kindergarten teacher-child interactions and instruction	Margaret,2008	Teacher–Child interaction (Classroom Quality, Observer-reported, ECERS, 1998, α = .90; CLASS, 2002, α = .85); Social skills (Social Competence; teachers reported; TCRS, 1986, α = .95)	ECERS:Classroom Quality and Social Competence r=0.09	CLASS：Classroom Quality and Social Competence r=0.02	——	r_PK-ECERS-SocialSkills: Zero-order correlation between teacher-child interaction quality (measured by ECERS) and children’s social competence, assessed at prekindergarten; r_PK-CLASS-SocialSkills: Zero-order correlation between teacher-child interaction quality (measured by CLASS) and children’s social competence, assessed at prekindergarten. Both are cross-sectional correlations at the same pre…	Analysis type： Cross-sectional correlational analysis Variable relationship： Zero-order association between teacher-child interaction quality measured by ECERS and CLASS, and children’s social competence in prekindergarten.	r (Pearson correlation）	759	Arithmetic mean of two dependent zero-order correlation coefficients (ECERS and CLASS) assessing the association between teacher-child interaction quality and children’s social competence at prekindergarten, calculated as Mean r = (r_ECERS + r_CLASS) / 2.	Input values: r1=0.09, r2=0.02 Step 1: Sum of values: 0.09 + 0.02 = 0.11 Step 2: Divide by number of effect sizes (n=2): 0.11 / 2 = 0.055 Step 3: Round to 2 decimal places: 0.06	r=0.060	Dependent effect sizes; same construct, different measurement tools	Aggregated by mean across different measures to form one effect size
Promoting Healthy Social-Emotional Development in Vulnerable Young Children: The Importance of Head Start Teachers and Centers	Jill,2016	Teacher–Child interaction (emotional support, Observer-reported, CLASS, 2008, α = .85 - .94); Social skills (Children’s social skills; teachers reported; SSRS, 1990, α = .89)	emotional support and Children’s social skills r=0.1	——	——	r_Teacher Emotional Support and Social Skills: Zero-order correlation between teacher emotional support and children’s social skills.	Cross-sectional correlational analysis; Association between teacher emotional support and children’s social skills.	r (Pearson correlation）	2377	Single effect size; no aggregation needed.	No additional calculation required. The raw correlation coefficient r = 0.100 reported in the original study was directly adopted as the effect size.	r=0.100	Single independent effect size; no dependent effect sizes present	Only one effect size between social skills and emotional support was reported
Differences between Pre-K and Kindergarten classroom experiences: do they predict children's social-emotional skills and self-regulation across the transition to kindergarten?	Virginia,2021	Teacher–Child closeness = Social competence: Fall teacher-reported STRS closeness (α=0.82) predicting social competence (TCRS, teacher-reported, α=0.93) among kindergarten children; β=0.29 converted to r=0.3342. Spring teacher-reported STRS closeness (α=0.82) predicting social competence (TCRS, teacher-reported, α=0.93); β=0.174 converted to r=0.2205.	fall kindergarten: Teacher–Child Closeness and Social Competence β = 0.29 T1:R=0.3342	spring kindergarten: Teacher–Child Closeness and Social Competence β = 0.174 T2:R=0.2205	——	Teacher–Child closeness → Social competence: Two-wave repeated cross-sectional associations. Fall kindergarten (T1): standardized regression coefficient β=0.29 converted to correlation r=0.3342; Spring kindergarten (T2): standardized regression coefficient β=0.174 converted to correlation r=0.2205.	Cross-sectional design, two-wave repeated measurement; same sample assessed concurrently at fall and spring kindergarten.	β (standardized regression coefficient)	1358	Convert β to r first, then take arithmetic mean. Formula (β≥0): r = β×0.98 + 0.05 Formula (β<0): r = β×0.98 − 0.05 Then: Mean r = (r₁ + r₂) / 2 Symbols: β=standardized regression coefficient; r=converted correlation	Step 1: Convert fall β = 0.29 r_1 = 0.29* 0.98 + 0.05 = 0.3342 Step 2: Convert spring β = 0.174 r_2 = 0.174 * 0.98 + 0.05 = 0.22052 Step 3: Compute arithmetic mean of r_1 and r_2 Mean r = (0.3342 + 0.22052) /2 = 0.27736	r=0.280	Dependent effect sizes; same construct, different time points (T1 / T2）/2	Measured at different time points and aggregated into one effect size by mean.
The Influence of Mother-Child and Teacher-Child Interactions on Social Competence Development in Early Childhood	Meredith,2020	Teacher–Child interaction( interaction, M-ORCE; Observer-reported; α > 0.70); Social skills (Social skills, CBQ; Teacher/caregiver-reported; α =NR); r = 0.51	Teacher–Child interaction and Social skills r=0.510	——	——	r_TeacherChildInteraction-SocialSkills: Zero-order correlation between teacher-child interaction and children’s social skills.	Analysis type: Cross-sectional correlational analysis. Variable relationship: Positive association between teacher-child interaction and children’s social skills.	r (Pearson correlation）	218	Single effect size; no aggregation needed.	No additional calculation required. The raw correlation coefficient r = 0.510 reported in the original study was directly adopted as the effect size.	r=0.510	Single independent effect size; no dependent effect sizes present	One correlation between teacher-child interaction and social skills was reported directly.
Individual children's interactions with teachers, peers, and tasks: The applicability of the inCLASS Pre-K in Danish preschools	Pauline L，2018	Teacher–Child interaction( communication; inCLASS, 2011;Observer-reported; α = .86); Social skills (sociability; inCLASS, 2011;Observer-reported; α = .86); r = -0.17	Teacher–Child communication and sociability r=-0.17	——	——	r_TeacherChild Communication-PeerSociability: Zero-order correlation between teacher-child communication in classroom settings and children’s peer sociability	Cross-sectional correlational analysis; Negative association between classroom teacher-child communication and peer sociability	r (Pearson correlation）	184	Single effect size; no aggregation needed.	No additional calculation required. The raw correlation coefficient r = 0.170 reported in the original study was directly adopted as the effect size.	r=-0.170	Single independent effect size; no dependent effect sizes present	Single correlation between teacher-child interaction and social skills reported directly
Antecedents to and outcomes associated with teacher-child relationship perceptions in early childhood: Further evidence for child-driven effects	Elif,2024	Teacher–Child interaction(closeness; TCR, 2001;Teacher-report; α > .90); Social skills (social engagement; SCBE, 1996;Observer-report; α .90); r = .126	Teacher–Child closeness and social engagement r=0.126	——	——	r_Teacher Child Closeness-Social Engagement: Zero-order correlation (r = 0.126) between teacher-child closeness (TCR closeness) and children’s social engagement.	Analysis type: Cross-sectional correlational analysis. Variable relationship: Weak positive association between teacher-child closeness and children’s social engagement (r = 0.126).	r (Pearson correlation）	185	Single effect size; no aggregation needed.	No additional calculation required. The raw correlation coefficient r = 0.126 reported in the original study was directly adopted as the effect size.	r=0.126	Single independent effect size; no dependent effect sizes present	Only one effect size was reported for the correlation between teacher-child closeness and social participation
Supporting Spanish-English DLLs in Head Start: Peer Language Match, Instructional Language Match, and Emotional Support as Predictors of Approaches to Learning and Social Skills	Christina,2022	Teacher–Child interaction(Emotional support; CLASS, 2008;Observer-reported; α = NR); Social skills (social skills; SSRS, 1990;teachers-reported; α = .91); r = -0.01	Emotional support and social skills r=-0.01	——	——	r_ClassEmotionalSupport-SocialSkills: Zero-order Pearson correlation (r = -0.01) between classroom emotional support (measured via CLASS, 2008) and children’s social skills (measured via SSRS, 1990).	Analysis type: Cross-sectional zero-order correlational analysis Variable relationship: Near-zero negative association between classroom emotional support and children’s social skills (r = -0.01, no covariates controlled).	r (Pearson correlation）	550	Single effect size; no aggregation needed.	No additional calculation required. The raw correlation coefficient r = -0.01 reported in the original study was directly adopted as the effect size.	r=- 0.010	Single independent effect size; no dependent effect sizes present	One correlation reported: social skills and emotional support, measured in spring.
Threshold analysis of association between child care quality and child outcomes for low-income children in pre-kindergarten programs	Greensboro,2009	Teacher–Child interaction (Emotional Support; CLASS, 2004; observer-reported; α = .86); Social skills (social competence; TCRS, 1986; teacher-reported; α = .91); standardized regression coefficient B = 0.09 converted to r = .138	Emotional Support and social competence B = 0.09,d = 0.08) r=0.138	——	——	CLASS Emotional Support = Social competence: Observer-rated CLASS Emotional Support predicting teacher-rated social competence (TCRS, α = .91) in high-quality pre-K classrooms; B = 0.09 converted to r = .138 using formula r = B×0.98 + 0.05	Cross-sectional correlational design; there is a positive concurrent association between CLASS Emotional Support and pre-K children’s social competence only in high-quality classrooms.	β (standardized regression coefficient)	1129	Standardized regression coefficient B was converted to correlation coefficient r by adopting the fixed empirical formula: If B \ge 0, r = B \times 0.98 + 0.05; If B < 0, r = B \times 0.98 - 0.05. The original study reported regression coefficients separately for high-quality and moderate-to-low-quality classrooms. Only the coefficient of high-quality classrooms (B=0.09) was selected for effect si…	Step 1: Extract the standardized regression coefficient of high-quality classrooms: β = 0.09. Step 2: Judge the sign of the coefficient: β = 0.09 is greater than or equal to 0, so adopt the formula: r = β × 0.98 + 0.05. Step 3: Substitute the value into the formula for calculation: r = 0.09 × 0.98 + 0.05 r = 0.0882 + 0.05 r = 0.1382 Step 4: Round to three decimal places: r ≈ 0.138.	r=0.138	Single independent effect size; no dependent effect sizes present	One effect size between teacher-child interaction and social skills reported		a
Toddlers' peer engagement in Swiss childcare: contribution of individual and contextual characteristics	Tatiana,2021	Teacher–Child interaction(Emotional and Behavioral Support; CLASS, 2012;Observer-reported; α = .88); Social skills (Self-oriented social skills/Other-oriented social skills;SOCOMP, 2007;caregiver-reported; α = .79,.71); r1 = 0.031, r2=0.053	Emotional and behavioural support and Self-oriented social skillsr=0.031	Emotional and behavioural support and Self-oriented social skills r=0.053	——	Emotional and Behavioral Support = Social skills: Observer-rated classroom Emotional and Behavioral Support was associated with caregiver-rated toddler social skills via zero-order bivariate correlation without controlling any covariates; two dimensions were reported: self-oriented social skills (r = .031) and other-oriented social skills (r = .053).	Cross-sectional correlational design; zero-order bivariate associations without covariates exist between observer-rated Emotional and Behavioral Support and caregiver-rated self-oriented and other-oriented social skills in toddlers.	r (Pearson correlation）	86	This study reported two zero-order correlation coefficients between Emotional and Behavioral Support and two sub-dimensions of social skills. To obtain a single overall effect size for meta-analysis, the arithmetic mean of the two correlation coefficients was calculated as the merged effect size. Arithmetic mean of two dependent effect sizes. Formula: Mean r = (r₁ + r₂) / 2 Symbols: r₁, r₂ = orig…	Step 1: Extract two original correlation values: r1 = 0.031, r2 = 0.053. Step 2: Use the arithmetic mean method to combine the two effect sizes. Step 3: Sum the two correlation values: 0.031 + 0.053 = 0.084. Step 4: Divide the sum by 2 to get the average: 0.084 ÷ 2 = 0.042. Step 5: The merged overall effect size is r = 0.042.	r=0.042	Dependent effect sizes; same construct (social skills subdimensions)	Measured emotional support-sharing and emotional support-participation separately, aggregated into one effect size by mean.
Does Participation Benefit Children's Socio-Emotional Development? Positive Associations Between Children's Participation and Self-Concept, Through Children's Perceptions	Nadine,2023	T1,T3:Teacher–Child interaction(Emotional Support,α = .89,Classroom Organization,α = .60, Instructional Support,α = .94),; CLASS, 2008;Observer-reported); Social skills (Children’s social skills;SSRS, 1990;cteachersr-reported; α = .91); r1 = -0.1, r3=-0.075	T1 (November–January) Social skills and Emotional Support, R = -0.24 Social skills and Classroom Organization, R = -0.03 Social skills and Instructional Support, R = -0.03 T1:r=-0.1	T3 (June, July) Emotional Support and Social Skills, R = 0.00 Social Skills and Classroom Organization, R = -0.01 Social Skills and Instructional Support, R = -0.14 T3:r=-0.075	——	Teacher–Child Interaction = Social Skills: Observer-rated three dimensions of teacher–child interaction including Emotional Support, Classroom Organization and Instructional Support were associated with teacher-reported children’s social skills at T1 and T3 time points via zero-order bivariate correlation without controlling any covariates; the corresponding correlation coefficients are r1 = -0.1…	Cross-sectional correlational design; zero-order bivariate associations without covariates between three dimensions of observer-rated teacher–child interaction and teacher-reported children’s social skills at T1 and T3 independent time points.	r (Pearson correlation）	336	This study reported correlation coefficients at two independent cross-sectional time points (T1 and T3). Firstly, the arithmetic mean of correlations at each time point was calculated respectively. Then, the overall merged effect size was generated by computing the arithmetic mean of the average values of T1 and T3. Arithmetic mean of two dependent effect sizes. Formula: Mean r = (r₁ + r₂) / 2 Sy…	Step 1: Extract three correlation coefficients at T1 time point: -0.24, -0.03 and -0.03, and calculate their arithmetic mean. Step 2: Select two valid correlation coefficients at T3 time point: -0.01 and -0.14, exclude the value of 0.00, then calculate the arithmetic mean of the two selected values. Step 3: Calculate the arithmetic mean of the T1 average and the T3 average. Step 4: The final merg…	r=-0.090	Dependent effect sizes; same construct, different time points (T1 / T2）	Data from T1 and T3 were aggregated within each wave, then averaged to obtain one independent effect size
Relating early care and education quality to preschool outcomes: The same or different models for different outcomes?	Margaret,2020	Teacher–Child interaction(CLASS Total; CLASS, 2008;Observer-reported; α = .83 - .97); Social skills (Social skills;TCRS, 1986;Teacher-reported; α = .91); r = 0.11	CLASS Total and Social skills r=0.11	——	——	r_CLASS_Total-SocialSkills: Zero-order Pearson correlation (r = 0.11) between overall classroom quality (measured via CLASS Total, 2008) and children’s social skills (measured via TCRS, 1986).	Analysis type: Cross-sectional zero-order correlational analysis Variable relationship: Weak positive association between overall classroom quality and children’s social skills (r = 0.11, no covariates controlled).	r (Pearson correlation）	362	Single effect size; no aggregation needed.	No additional calculation required. The raw correlation coefficient r = 0.110 reported in the original study was directly adopted as the effect size.	r=0.110	Single independent effect size; no dependent effect sizes present	Only one effect size was reported
Teacher emotional support in relation to social competence in preschool classrooms	Eija,2020	Fall: Teacher–Child interaction(Emotional support; CLASS, 2008;Observer-reported; α = .67); Social skills (Cooperating skills,α = .85,Empathy,α = .84;MASCS, 2006;Teacher-reported; ); r = 0.17 Spring:Fall: Teacher–Child interaction(Emotional support; CLASS, 2008;Observer-reported; α = .70); Social skills (Cooperating skills,α = .84,Empathy,α = .84;MASCS, 2006;Teacher-reported; ); r = 0.465	Fall Emotional Support and Cooperation, R = 0.27 Emotional Support and Sympathy, R = 0.07 T1:r=0.17	Spring Emotional Support and Cooperation, R = 0.49 Emotional Support and Sympathy, R = 0.44 T2:r=0.465	——	Teacher–Child Interaction = Social Skills: Zero-order bivariate correlations between emotional support and two subdimensions of social skills were examined at Fall and Spring time points via independent cross-sectional design; two correlation coefficients in each season were aggregated into a single effect size respectively.	Cross-sectional correlational design; zero-order bivariate associations between teacher–child emotional support and children’s social cooperation and sympathy, with seasonal effect sizes aggregated by arithmetic mean.	r (Pearson correlation）	441	This study adopted the arithmetic mean to merge effect sizes. Firstly, the two correlation coefficients of social skill subdimensions at Fall time point were averaged to obtain the single seasonal effect size of Fall; secondly, the two correlation coefficients of social skill subdimensions at Spring time point were averaged to get the single seasonal effect size of Spring; finally, the two season…	Step 1: Extract two correlation coefficients at Fall time point: Emotional Support and Cooperation (R=0.27), Emotional Support and Sympathy (R=0.07), calculate their arithmetic mean: (0.27+0.07)÷2=0.17, which is the Fall merged effect size. Step 2: Extract two correlation coefficients at Spring time point: Emotional Support and Cooperation (R=0.49), Emotional Support and Sympathy (R=0.44), calcul…	r=0.32	Dependent effect sizes; same construct, different time points (T1 / T2）	Effect size was averaged across autumn and spring for emotional support and social skills
Examining the Role of Varying Levels of Classroom Quality for Toddlers in Early Head Start and Subsidized Child Care Programs: Understanding Threshold Effects	Krystal,2019	Teacher–Child interaction(Emotional and Behavioral Support; CLASS, 2012;Observer-reported; α = .83); Social skills (Communication;ASQ-3, 2009;caregiver-reported; α = .83); r = -0.05	Emotional and Behavioral Support and Communication r=-0.050	——	——	r_CLASS_EBS-Communication: Zero-order Pearson correlation (r = -0.05) between classroom emotional and behavioral support (measured via CLASS, 2012) and children’s communication skills (measured via ASQ-3, 2009).	Analysis type: Cross-sectional zero-order correlational analysis Variable relationship: Near-zero negative association between classroom emotional and behavioral support and children’s communication skills (r = -0.05, no covariates controlled).	r (Pearson correlation）	688	Single effect size; no aggregation needed.	No additional calculation required. The raw correlation coefficient r = -0.050 reported in the original study was directly adopted as the effect size.	r=-0.050	Single independent effect size; no dependent effect sizes present	One effect size between emotional support and communication was reported
Patterns of children's readiness at school entry and their association with kindergarten academic and social-emotional outcomes: Do classroom interactions matter?	Jessica,2023	Teacher–Child interaction(CLASS Total; CLASS, 2008;Observer-reported; α = .82); Social skills (Social skills;TCRS, 1986;Teacher-reported; α = .94); r = 0.02	CLASS Total and Social skills r=0.02	——	——	r_CLASS_Total-SocialSkills: Zero-order Pearson correlation (r = 0.02) between overall classroom quality (measured via CLASS Total, 2008) and children’s social skills (measured via TCRS, 1986).	Analysis type: Cross-sectional zero-order correlational analysis Variable relationship: Near-zero positive association between overall classroom quality and children’s social skills (r = 0.02, no covariates controlled).	r (Pearson correlation）	1826	Single effect size; no aggregation needed.	No additional calculation required. The raw correlation coefficient r = 0.02 reported in the original study was directly adopted as the effect size.	r=0.020	Single independent effect size; no dependent effect sizes present	One effect size between teacher–child interaction and social skills was reported in spring
Social Competence Among 6-year-old Children and Classroom Instructional Support and Teacher Stress	Martti,2013	r1: Teacher–Child interaction(CLASS Total; CLASS, 2008;Observer-reported; α = .88 - .93); Social skills (Cooperation skills;MASCS, 2005;Teacher-reported; α = .85); r = -0.125 r2:Teacher–Child interaction(CLASS Total; CLASS, 2008;Observer-reported; α = .88 - .93); Social skills (Empathy;MASCS, 2005;Teacher-reported; α = .86); r = 0.167	CLASS Total and Cooperation skills r=-0.125	CLASS Total and Empathy r=0.167	——	Teacher–Child Interaction = Social Skills: Zero-order bivariate correlation between observer-rated total teacher-child interaction (measured by CLASS, 2008) and teacher-reported children’s social skills subdimensions (cooperation skills, empathy; measured by MASCS, 2005) was respectively calculated, with two independent correlation coefficients r1=-0.125 and r2=0.167 obtained.	Cross-sectional correlational design; zero-order bivariate associations between total teacher–child interaction and children’s social skills were examined at the classroom level, without controlling for other variables.	r (Pearson correlation）	1268	Arithmetic mean Arithmetic mean of two dependent effect sizes. Formula: Mean r = (r₁ + r₂) / 2 Symbols: r₁, r₂ = original correlations; Mean r = aggregated effect size	Combination steps: 1. Extract two zero-order correlation coefficients: teacher-child interaction and cooperation skills r1 = -0.125, teacher-child interaction and empathy r2 = 0.167. 2. Compute arithmetic average: (-0.125 + 0.167) / 2 = 0.021. 3. The final combined effect size is r = 0.021.	r=0.021	Dependent effect sizes; same construct (social skills subdimensions	Effect sizes from T1 (teacher-child interaction & cooperation) and T2 (teacher-child interaction & sympathy) were averaged to obtain one effect size
Emotional Support Consistency and TeacherChild Relationships Forecast Social Competence and Problem Behaviors in Prekindergarten and Kindergarten	Laura,2014	Pre: Teacher–Child interaction(closeness; STRS, 2001;Teacher-reported; α = .80 - .90); Social skills (Social competence;TCRS, 1986;Teacher-reported; α = .85 - .91); r = 0.51 K: Teacher–Child interaction(closeness; STRS, 2001;Teacher-reported; α = .80 - .90); Social skills (Social competence;TCRS, 1986;Teacher-reported; α = .85 - .91); r = 0.2	Pre-k:Teacher–Child closeness and social competence r=0.51	k:Teacher–Child closeness and social competence r=0.2	——	r_STRS_Closeness-TCRS_SocialCompetence: Zero-order Pearson correlation (r = 0.51) between teacher-child interaction closeness (measured via the STRS, 2001) and children’s social competence (measured via the TCRS, 1986) at pre-kindergarten. r_STRS_Closeness-TCRS_SocialCompetence: Zero-order Pearson correlation (r = 0.20) between teacher-child interaction closeness (measured via the STRS, 2001) and…	r_STRS_Closeness-TCRS_SocialCompetence: Zero-order Pearson correlation (r = 0.51) between teacher-child interaction closeness (measured via the STRS, 2001) and children’s social competence (measured via the TCRS, 1986) at pre-kindergarten. r_STRS_Closeness-TCRS_SocialCompetence: Zero-order Pearson correlation (r = 0.20) between teacher-child interaction closeness (measured via the STRS, 2001) and…	r (Pearson correlation）	2645	r_STRS_Closeness-TCRS_SocialCompetence: Zero-order Pearson correlation (r = 0.20) between teacher-child interaction closeness (measured via the STRS, 2001) and children’s social competence (measured via the TCRS, 1986) at kindergarten. Arithmetic mean of two dependent effect sizes. Formula: Mean r = (r₁ + r₂) / 2 Symbols: r₁, r₂ = original correlations; Mean r = aggregated effect size	1. Collect two original zero-order correlation effect sizes: r = 0.51 (prekindergarten) and r = 0.20 (kindergarten). 2. Add the two correlation values together: 0.51 + 0.20 = 0.71. 3. Divide the total sum by 2 to calculate the pooled effect size: 0.71 ÷ 2 = 0.355. 4. Obtain the final arithmetic mean pooled correlation effect size (0.355).	r=0.360	Dependent effect sizes; same construct, different measurement phases (Pre-K / Kindergarten	Measured relationship closeness and social skills at different time points; one effect size was derived by mean.
Preschoolers' social competence: Relations to family characteristics, teacher behaviors and classroom climate.	Holly,2007	Teacher–Child interaction(Positive Affect; CRS, 1983;Observer-reported; α = .89); Social skills (Social competence;TCRS, 1986;Teacher-reported; α = .91); r = 0.51	Teacher–Child Positive Affect and Social competence r=0.51	——	——	r_CRS_PositiveAffect-TCRS_SocialCompetence: Zero-order Pearson correlation (r = 0.51) between teacher–child positive affect (measured via the CRS, 1983) and children’s social competence (measured via the TCRS, 1986).	Analysis type: Cross-sectional zero-order correlational analysis Variable relationship: Strong positive association between teacher–child positive affect and children’s social competence (r = 0.51, no covariates controlled).	r (Pearson correlation）	183	Single effect size; no aggregation needed.	No additional calculation required. The raw correlation coefficient r = 0.510 reported in the original study was directly adopted as the effect size.	r=0.510	Single independent effect size; no dependent effect sizes present	One effect size describing the correlation between social skills and teacher-child interaction was reported
The Relationship Between Kindergarten Teacher-Child Interaction Quality and Young Children's Social Skills	Li,2020	Teacher–Child interaction(CLASS Total; CLASS, 2008;Observer-reported; α = .78 - .92); Social skills (Social skills;SSIS, 1986;Parents-reported; α = .885 -.902); r = 0.246	Emotional Support and Social skills r=0.287	Instructional Support and social skills r=0.261	Classroom Organization and Social skills r=0.189	r_CLASS_TotalTeacherChildInteraction-SSIS_SocialSkills: Zero-order Pearson correlation (r = 0.246) between total teacher–child interaction quality (measured via the CLASS, 2008; Observer-reported; α = .78 - .92) and children’s social skills (measured via the SSIS, 1986; Parents-reported; α = .885 -.902).	Zero-order bivariate correlational analysis was used to examine the associations between three dimensions of teacher–child interaction and children’s social skills.	r (Pearson correlation）	570	Arithmetic mean method was adopted to combine the three correlation coefficients, and the pooled effect size was calculated by summing all values and dividing the total by 3. Arithmetic mean of two dependent effect sizes. Formula: Mean r = (r₁ + r₂+r3) / 3 Symbols: r₁, r₂,r3 = original correlations; Mean r = aggregated effect size	1. Extract three original correlation coefficients: r = 0.287, r = 0.261, r = 0.189. 2. Add the three values together: 0.287 + 0.261 + 0.189 = 0.737. 3. Divide the sum by 3 to obtain the pooled effect size: 0.737 ÷ 3 = 0.246.	r=0.246	Dependent effect sizes; same construct (subdimensions of teacher-child interaction)	Results for emotional support, instructional support, and classroom management with social skills were reported only in overall form, and separate dimension-level data were not available. Therefore, one effect size was derived by mean
The Impact of Teacher-Child Interaction Quality on Sociality in Young Children from Different Family Socioeconomic Statuses	Zhuang,2019	Teacher–Child interaction(Teacher-child interaction quality; CLASS,2008 ;Observer-reported; α =NR); Social skills (Social competence; CSS, 2019;parent-reported; α = .85); r = 0.023	Teacher-child interaction quality and social competence R=0.023	——	——	r_CLASS_TeacherChildInteraction-CSS_SocialSkills: Zero-order Pearson correlation (r = 0.023) between teacher–child interaction quality (measured via the CLASS, 2008) and children’s social skills (measured via the CSS, 2019).	Analysis type: Cross-sectional zero-order correlational analysis Variable relationship: Non-significant negligible positive association between teacher–child interaction quality and children’s social skills (r = 0.023, no covariates)	r (Pearson correlation）	334	Single effect size; no aggregation needed.	No additional calculation required. The raw correlation coefficient r = 0.023 reported in the original study was directly adopted as the effect size.	r=0.023	Single independent effect size; no dependent effect sizes present	One correlation between teacher-child interaction quality and children's social skills was reported
The Influence of Teacher-Child Interaction Quality on Self-Control Ability of Children Aged 3–6 Years	Yu,2022	Teacher–Child interaction(CLASS Total; CLASS, 2008;Observer-reported; α = .904); Social skills (Self-control; CSQ;Teacher-reported; α = .94); r = 0.518	1. Positive Climate and Self-control, r = 0.098 2. Negative Climate and Self-control, r = 0.105 3. Sensitivity and Self-control, r = 0.175 4. Regard for Student Perspectives and Self-control, r = 0.359 r=0.248	1. Behavior Management and Self-control, r = 0.489 2. Activity Arrangement Efficiency and Self-control, r = 0.579 3. Instructional Activity Guidance and Self-control, r = 0.401 r=0.558	1. Cognitive Development and Self-control, r = 0.402 2. Feedback Quality and Self-control, r = 0.57 3. Language Modeling and Self-control, r = 0.562 r=0.664	r_CLASS_Total Teacher-Child Interaction-CSQ_SelfControl: Zero-order Pearson correlation (r = 0.518) between total teacher–child interaction quality (measured via the CLASS, 2008; observer-reported; α = .904) and children’s self-control (measured via the CSQ; teacher-reported; α = .94).	Zero-order bivariate correlational analysis was used to examine the association between total teacher–child interaction quality and children’s self-control.	r (Pearson correlation）	243	Hunter-Schmidt (2004) reliability correction and aggregation To compute the composite effect size for the association between overall teacher–child interaction and children’s self-control, we applied the Hunter–Schmidt correlation coefficient combination strategy (Hunter & Schmidt, 2004). This method accounts for the intercorrelations among the 10 dimensions of teacher–child interaction, yielding…	1. Sum the correlation coefficients between 10 dimensions and self-control: 0.098+0.105+0.175+0.359+0.489+0.579+0.401+0.402+0.570+0.562 = 3.74 2. Calculate the mean intercorrelation of 10 dimensions: Total pairwise correlation sum = 21.088, average r̅ₓₓ = 21.088÷45 ≈ 0.4686 3. Calculate the denominator: √[10 + 10×9×0.4686] = √52.176 ≈ 7.2233 4. Compute the final composite effect size: rₓᵧ = 3.74 …	r=0.518	Dependent effect sizes; same construct (subdimensions of teacher-child interaction)	Ten effect sizes were combined into a single effect size using formula Aggregated via Hunter-Schmidt (2004) reliability correction formula (see Section 2.2 for full details)
The Relationship Between Teachers' Social-Emotional Competence and Sociality in Children Aged 3–6 Years: The Mediating Role of Teacher-Child Interaction	Wu,2023	Teacher–Child interaction(CLASS Total; CLASS, 2008;Observer-reported; α = .87); Social skills (Social skills;CSC;Teacher-reported; α = .94); r = 0.459	Teacher emotional support and children’s social skills, r = 0.439	Teacher classroom management and children’s social skills, r = 0.29	Instructional support and children’s social skills, r = 0.395	Effect size label: Zero-order correlation Variables & measures: Predictor: Teacher–Child Interaction (CLASS Total; CLASS, 2008; Observer-reported; α = .87) Outcome: Social skills (Social skills; CSC; Teacher-reported; α = .94) Effect size: r = 0.458	The Hunter–Schmidt correlation combination strategy was used to combine correlations between the three CLASS dimensions (emotional support, classroom management, instructional support) and children’s social skills into a single overall effect size. This method accounts for intercorrelations among the dimensions, avoiding the bias of simple averaging, to represent the strength of the positive asso…	r (Pearson correlation）	446	Hunter-Schmidt (2004) reliability correction and aggregation To compute the composite effect size for the association between teacher–child interaction (3 dimensions) and children’s social competence, we used the Hunter–Schmidt correlation combination strategy (Hunter & Schmidt, 2004). This method accounts for intercorrelations among dimensions to improve estimation accuracy. Formula: r_{xy} = \s…	1. Sum of correlations with social competence: 0.439 + 0.290 + 0.395 = 1.124 2. Mean intercorrelation: (0.652 + 0.454 + 0.404) / 3 = 0.5033 3. Denominator: \sqrt{3 + 3×2×0.5033} ≈ 2.4535 4. Final composite effect size: 1.124 / 2.4535 ≈ 0.458	r=0.459	Dependent effect sizes; same construct (subdimensions of teacher-child interaction)	Three effect sizes (emotional support, classroom organization, instructional support with social skills) were combined into one using formula. Aggregated via Hunter-Schmidt (2004) reliability correction formula (see Section 2.2 for full details)
The contribution of children’s self-regulation and classroom quality to children’s adaptive behaviors in the kindergarten classroom	Sara,2009	Teacher–Child interaction(CLASS Total; CLASS, 2008;Observer-reported; α = .87 - .94); Social skills (Behavioral self-control,Cognitive self-control;TCRS, 1986;Teacher-reported; α = .91); r = 0.15	1. Emotional support and behavioral self-control, r=0.12 2. Classroom organization and behavioral self-control, r=0.25 3. Instructional support and behavioral self-control, r=0.10	1. Emotional support and cognitive self-control, r=-0.02 2. Classroom organization and cognitive self-control, r=0.15 3. Instructional support and cognitive self-control, r=-0.03	——	Effect Size Label: Corrected composite correlation; Effect Size Meaning: Not zero-order or partial correlation, it is a composite correlation corrected for intercorrelations within predictor and outcome dimensions, reflecting the overall intrinsic association between latent constructs.	Variable Relationship: Association between overall teacher–child interaction and children’s behavioral and cognitive self-control; Study Type: Non-cross-sectional correlational study; Analysis Type: Hunter–Schmidt multi-predictor multi-outcome composite correlation; r=0.15	r (Pearson correlation）	172	Hunter–Schmidt multi-predictor-multi-outcome correlation combination, adjusting for intercorrelations within predictor and outcome dimensions to avoid simple averaging bias. Formula: r_{xy}=\frac{\sum r_{x_i y_j}}{\sqrt{m+m(m-1)\bar{r}_{xx}} \cdot \sqrt{n+n(n-1)\bar{r}_{yy}}} Symbols: m: number of predictor dimensions (teacher-child interaction domains) n: number of outcome dimensions (social ski…	1. Sum of all predictor–outcome correlations = 0.57 2. Mean intercorrelation of predictor dimensions = 0.71 3. Predictor correction term = √7.26 ≈ 2.694 4. Mean intercorrelation of outcome dimensions = 0.02 5. Outcome correction term = √2.04 ≈ 1.428 6. Final composite r ≈ 0.15	r=0.15	Dependent effect sizes; same construct (subdimensions of teacher-child interaction)	The effect size for the relationship between teacher-child interaction and self-control was computed by averaging the mean values
Understanding how children’s engagement and teachers’ interactions combine to predict school readiness.	Amanda,2013	Teacher–Child interaction(CLASS; CLASS, 2008 ;Observer-reported; α = .78 - .88); Social skills (Positively-Engaged; inCLASS, 2011;Teacher-reported; α = .61); r = 0.27	CLASS and Positively-Engaged R=0.27	——	——	r_CLASS_PositivelyEngaged: Zero-order Pearson correlation (r = 0.27) between teacher–child interaction quality (measured via the CLASS, 2008) and children’s social engagement (measured via the inCLASS, 2011).	Analysis type: Cross-sectional zero-order correlational analysis Variable relationship: Moderate positive association between teacher–child interaction quality and children’s social engagement (r = 0.27, no covariates)	r (Pearson correlation）	605	Single effect size; no aggregation needed.	No additional calculation required. The raw correlation coefficient r = 0.270 reported in the original study was directly adopted as the effect size.	r=0.270	Single independent effect size; no dependent effect sizes present	Only one data point for teacher-child interaction and engagement was reported
Callous-Unemotional Traits and Social Adjustment among Chinese Preschoolers: The Moderating Role of Teacher-Child Relationship	Zhu,2023	Teacher–Child interaction(closeness; STRS, 1991;Teacher-reported; α = .82); Social skills (Prosocial behavior;CBS, 1996;Teacher-reported; α = .93); r = 0.55	Teacher–Child closeness and Prosocial behavior R=0.55	——	——	r_STRS_Closeness-CBS_ProsocialBehavior: Zero-order Pearson correlation (r = 0.55) between teacher–child closeness (measured via the STRS, 1991) and children’s prosocial behavior (measured via the CBS, 1996).	Analysis type: Cross-sectional zero-order correlational analysis Variable relationship: Strong positive association between teacher–child closeness and children’s prosocial behavior (r = 0.55, no covariates)	r (Pearson correlation）	484	Single effect size; no aggregation needed.	No additional calculation required. The raw correlation coefficient r = 0.550 reported in the original study was directly adopted as the effect size.	r=0.550	Single independent effect size; no dependent effect sizes present	Only one effect size for teacher closeness and cooperation was reported
Examining Contributors to Preschoolers’ Classroom Engagement Using Structural Equation Modeling	Zhao,2018	Teacher–Child interaction(teacher-child relationship; STRS, 2001;Teacher-reported; α = .92); Social skills (engagement, α =.96, self-control,α = 0.94;CSS, 1982;Teacher-reported; α = .91-0.92); r = 0.533	teacher-child relationship and engagemen r=0.576	teacher-child relationship and self-contro r=0.490	——	Effect Size Label: Zero-order correlation (averaged across two dimensions); Effect Size Meaning: Arithmetic mean of two correlations, reflecting the strong positive association between teacher-child interaction (STRS) and children’s combined social skills (CSS engagement and self-control	Variable Relationship: Association between teacher–child interaction (measured via STRS) and children’s social skills (engagement and self-control, measured via CSS). Analysis Type: Arithmetic mean combination of two independent zero-order correlations.	r (Pearson correlation）	135	The equal-weighted arithmetic mean combination rule was adopted for independent zero-order correlation coefficients. No weighting adjustment was conducted for each original effect size, and the overall merged effect size was calculated by averaging the two independent zero-order correlation coefficients between teacher-child interaction and children's social skills (engagement, self-control dimen…	Calculation Steps: First extract two original correlation values of 0.576 and 0.490 corresponding to different sub-dimensions; sum the two values and divide the total by 2 to calculate the merged overall correlation coefficient of 0.533	r=0.533	Dependent effect sizes; same construct (social skills subdimensions）	Only two effect sizes (teacher-child interaction with self-control, and teacher-child interaction with engagement) were reported; a pooled effect size was computed using the mean.
Kindergarten children’s academic engagement: A dual‐pathway model including social information processing, social behavior in class, and teacher–child relationship quality	Einat,2024	Teacher–Child interaction(closeness; STRS, 1992;Teacher-reported; α = 0.79–0.91); Social skills (Prosocial behavior;SDQ, 1997;Teacher-reported; α = 0.79–0.86); r = 0.32	Teacher–Child loseness and Prosocial behavior R=0.32	——	——	r_STRS_Closeness-SDQ_ProsocialBehavior: Zero-order Pearson correlation (r = 0.32) between teacher–child closeness (measured via the STRS, 1992) and children’s prosocial behavior (measured via the SDQ, 1997).	Analysis type: Cross-sectional zero-order correlational analysis Variable relationship: Moderate positive association between teacher–child closeness and children’s prosocial behavior (r = 0.32, no covariates)	r (Pearson correlation）	300	Single effect size; no aggregation needed.	No additional calculation required. The raw correlation coefficient r = 0.320 reported in the original study was directly adopted as the effect size.	r=0.320	Single independent effect size; no dependent effect sizes present	Only effect sizes for teacher-child interaction and prosocial behavior were reported
Preschool children's negative affect and social skills in China: The moderating effect of the teacher-child relationship	Wang,2022	Teacher–Child interaction(closeness; STRS,1992;Teacher-reported; α = .85); Social skills (cooperation,α = 0.89; self-control,α = 0.92; assertion,α = 0.82;SSRS, 1990;Teacher-reported); r = 0.380	Teacher-child closeness与Cooperationr=0.38	Teacher-child closeness and Self-controlr=0.29	Teacher-child closeness and Assertionr=0.40	Zero-order correlation, r = 0.380. Using the Hunter–Schmidt method, the composite effect size estimates the association between teacher–child closeness (STRS, 1992; Teacher-reported; α = .85) and overall social skills (SSRS, 1990; Teacher-reported; α = .82–.92), while accounting for intercorrelations among the three social skill dimensions.	The Hunter–Schmidt correlation combination strategy was used to combine correlations between the three social skill dimensions (cooperation, self-control, assertion) and teacher–child closeness into a single overall effect size. This method accounts for intercorrelations among the dimensions, avoiding the bias of simple averaging, to represent the strength of the positive association between chil…	r (Pearson correlation）	198	Hunter-Schmidt (2004) reliability correction and aggregation To compute the composite effect size for the association between children’s social skills (three dimensions: cooperation, self-control, assertion) and teacher–child closeness, we used the Hunter–Schmidt correlation coefficient combination strategy (Hunter & Schmidt, 2004). This method accounts for intercorrelations among the three socia…	1. Sum of correlations with teacher–child closeness: 0.38 + 0.29 + 0.40 = 1.07 2. Mean intercorrelation among dimensions: (0.79 + 0.89 + 0.78) / 3 = 0.82 3. Denominator calculation: \sqrt{3 + 3×2×0.82} = \sqrt{7.92} ≈ 2.814 4. Final composite effect size: 1.07 / 2.814 ≈ 0.38	r=0.380	Dependent effect sizes; same construct (social skills subdimensions）	Effect sizes for teacher-child interaction with cooperation, self-control and persistence were reported, and a final effect size was computed via formula. Aggregated via Hunter-Schmidt (2004) reliability correction formula (see Section 2.2 for full details)
Examining Classroom Quality as a Moderator Between Pre-Kindergarten Participation and School Readiness	Budrevich,2019	Fall: Teacher–Child interaction(Class Organization,α = .85; Emotional Support,α = .85; Instructional Support,α = .88; CLASS,2008;Observer-reported; α = .85); Social skills (Social Skills;SSIS, 2008;Teacher-reported; α =NR); r = 0.027 Spring: Fall: Teacher–Child interaction(Class Organization,α = .85; Emotional Support,α = .85; Instructional Support,α = .88; CLASS,2008;Observer-reported; α = .85);…	Fall:Teacher–Child interaction and social skills R=0.027	Spring:Teacher–Child interaction and social skills R=0.031	——	Effect Size Label: Hunter-Schmidt composite correlation (m predictors × n outcomes) Effect Size Meaning: The composite correlation corrected for within-construct intercorrelations, reflecting the overall association between latent classroom interaction quality and children’s latent social skills.	Variable Relationship: Association between latent classroom interaction quality (emotional support, classroom organization, instructional support) and latent children’s social skills (fall social skills, spring social skills); Analysis Type: Hunter-Schmidt multi-dimension composite effect size analysis based on m predictors × n outcomes formula; Effect Size Label: Hunter-Schmidt composite correla…	r (Pearson correlation）	411	Hunter–Schmidt multi-predictor-multi-outcome correlation combination, adjusting for intercorrelations within predictor and outcome dimensions to avoid simple averaging bias. Formula： r_{xy}=\frac{\sum r_{x_i y_j}}{\sqrt{m+m(m-1)\bar{r}_{xx}} \cdot \sqrt{n+n(n-1)\bar{r}_{yy}}} Symbols: m: number of dimensions / number of predictor indicators r_{x_i y_j}: correlation between each dimension and the …	1. Extract all cross-dimensional zero-order correlations between classroom interaction quality and social skills: Class Organization × Fall Social Skills (r=-0.01), Class Organization × Spring Social Skills (r=0.03), Emotional Support × Fall Social Skills (r=0.05), Emotional Support × Spring Social Skills (r=0.03), Instructional Support × Fall Social Skills (r=0.03), Instructional Support × Sprin…	r=0.038	Dependent effect sizes; same construct, different time points (fall / spring)	Two effect sizes for the association between teacher-child interaction and social skills, assessed at different time points, were combined by calculating their mean to yield a single overall effect size.
The association between preschool teacher-child relationship and children’s kindergarten outcomes	CogSci,2021	K: Teacher–Child interaction(closeness; STRS,2001;Teacher-reported; α =NR); Social skills (Social skills;SSIS, 2008;Teacher-reported; α =NR); r = 0.26 PK: Teacher–Child interaction(closeness; STRS,2001;Teacher-reported; α =NR); Social skills (Social skills;SSIS, 2008;Teacher-reported; α =NR); r=0.50	K:Teacher–Child closeness and social skills r=0.26	Preschool:Teacher–Child closeness and social skills r=0.50	——	Zero-order correlation (arithmetic mean integrated) This merged effect size is calculated by taking the arithmetic mean of two independent zero-order correlation coefficients, reflecting a strong positive correlation between teacher–child interaction closeness and children’s social skills.	Association between teacher–child interaction closeness (STRS) and children’s social skills (SSIS) based on two independent correlation results. Two independent zero-order correlation coefficients were merged into one overall effect size using the equal-weighted arithmetic mean method.	r (Pearson correlation）	126	Combination Rule: Equal-weighted arithmetic mean merging was adopted for two independent zero-order correlation coefficients between teacher–child interaction and social skills, with each original effect size assigned identical weight. Arithmetic mean of two dependent effect sizes. Formula: Mean r = (r₁ + r₂) / 2 Symbols: r₁, r₂ = original correlations; Mean r = aggregated effect size	1. Extract two independent zero-order correlations: r_1=0.26,\ r_2=0.50 2. Substitute into arithmetic mean formula: r_{\text{merged}}=\frac{0.26+0.50}{2}=0.38 3. The final merged effect size is r=0.38.	r=0.380	Dependent effect sizes; same construct, different developmental phases (Pre-K / Kindergarten)	Measurements were conducted twice at different ages, and a single effect size was finally obtained by calculating the mean.
Links Among Italian Preschoolers' Socioemotional Competence, Teacher-Child Relationship Quality, and Peer Acceptance	Stefania,2013	Teacher–Child interaction(closeness; STRS, 2001;Teacher-reported; α = 0.81); Social skills (Social Competence, SCBE,1996;Teacher-reported; α = 0.84); r = 0.40	Teacher–Child closeness and social competence r=0.40	——	——	r_STRS_Closeness-SCBE_SocialCompetence: Zero-order Pearson correlation (r = 0.40) between teacher–child closeness (measured via the STRS, 2001) and children’s social competence (measured via the SCBE, 1996).	Analysis type: Cross-sectional zero-order correlational analysis Variable relationship: Moderate positive association between teacher–child closeness and children’s social competence (r = 0.40, no covariates)	r (Pearson correlation）	88	Single effect size; no aggregation needed.	No additional calculation required. The raw correlation coefficient r = 0.400 reported in the original study was directly adopted as the effect size.	r=0.400	Single independent effect size; no dependent effect sizes present	Only one effect size for teacher-child interaction and social skills was obtained Social Competence and Behavior Evaluation (SCBE-30; LaFreniere & Dumas, 1996)
An Ecological Approach to Emotion Socialization in the Early Childhood Classroom: Examining Contextual Influences on Children’s Early Social and Emotional Development	Lily,2025	Teacher–Child interaction(closeness; STRS, 2001;Teacher-reported; α = 0.84); Social skills (Social Competence; SSRS, 1990;Teacher-reported; α = 0.95-0.96); r = 0.18	Teacher–Child closeness and social competence r=0.18	——	——	r_STRS Closeness-SSRS SocialCompetence: Zero-order Pearson correlation (r = 0.18) between teacher–child relationship closeness (measured via the STRS, 2001) and children’s social competence (measured via the SSRS, 1990).	Analysis type: Cross-sectional zero-order correlational analysis Variable relationship: Weak positive association between teacher–child relationship closeness and children’s social competence (r = 0.18, no covariates)	r (Pearson correlation）	1068	Single effect size; no aggregation needed.	No additional calculation required. The raw correlation coefficient r = 0.180 reported in the original study was directly adopted as the effect size.	r=0.180	Single independent effect size; no dependent effect sizes present	Only one effect size for teacher-child closeness and social skills was obtained.
Gendered pathways to socioemotional competencies in very young children	Liu,2024	Teacher–Child interaction(teacher–child closeness; STRS, 1992;Teacher-reported; α = 0.81); Social skills (Social competence; SCBE, 1996;Teacher-reported; α = 0.78); r = 0.26	Teacher–Child closeness and social competence r=0.26	——	——	r_STRS_Closeness-SCBE and Social Competence: Zero-order Pearson correlation (r = 0.26) between teacher–child closeness (measured via the STRS, 1992) and children’s social competence (measured via the SCBE, 1996).	Analysis type: Cross-sectional zero-order correlational analysis Variable relationship: Weak-to-moderate positive association between teacher–child closeness and children’s social competence (r = 0.26, no covariates)	r (Pearson correlation）	378	Single effect size; no aggregation needed.	No additional calculation required. The raw correlation coefficient r = 0.260 reported in the original study was directly adopted as the effect size.	r=0.260	Single independent effect size; no dependent effect sizes present	Only one effect size for teacher-child closeness and social skills was obtained.
Preschool children's social skills, problem behaviors, academic self-esteem and teacher-child relationship: a serial mediation model	Cansu,2025	Teacher–Child interaction(teacher–child closeness; STRS, 1991;Teacher-reported; α = 0.76); Social skills (Social competence; SSIS, 2008;Teacher-reported; α = 0.70 -0.86); r = 0.47	Teacher–Child closeness and social competence r=0.47	——	——	r_STRS_Teacher Child Closeness-SSIS_Social Competence: Zero-order Pearson correlation (r = 0.47) between teacher–child closeness (measured via the STRS, 1991) and children’s social competence (measured via the SSIS, 2008).	Analysis type: Cross-sectional zero-order correlational analysis Variable relationship: Moderate positive association between teacher–child closeness and children’s social competence (r = 0.47, no covariates	r (Pearson correlation）	382	Single effect size; no aggregation needed.	No additional calculation required. The raw correlation coefficient r = 0.470 reported in the original study was directly adopted as the effect size.	r=0.470	Single independent effect size; no dependent effect sizes present	Only one effect size for teacher-child closeness and social skills was obtained. SSIS=Social Skills Improvement System-Rating Scales
Shyness and School Engagement in Chinese Suburban Preschoolers: A Moderated Mediation Model of Teacher-Child Closeness and Child Gender	Wu，2022	Teacher–Child interaction(closeness; STRS,2001;Teacher-reported; α = NR); Social skills (cooperative participation,α >0.7; independent participation,α >0.7; TRSSA, 2008;Teacher-reported); Teacher–Child closenessand participation r = 0.273	cooperative participation and Closeness R=0.359	independent participation. and Closeness R=0.187	——	Zero-order correlation (arithmetic mean merged) Effect Size Meaning The merged value is averaged from two sub-dimension correlations, reflecting the overall association between teacher–child interaction closeness and children’s social skills participation.	Variable Relationship Association between teacher–child interaction closeness (STRS) and general social skills participation (including independent participation and cooperative participation, TRSSA). Analysis Type Arithmetic mean synthesis of two zero-order correlations between one latent variable and two sub-dimensions.	r (Pearson correlation）	532	Equal-weighted arithmetic mean merging was adopted to synthesize two zero-order correlations between teacher–child interaction closeness and two sub-dimensions of social skills (cooperative participation and independent participation). Equal weight was assigned to each dimension-specific correlation to obtain an overall merged effect size. Arithmetic mean of two dependent effect sizes. Formula: M…	1. Extract two original correlation values: teacher–child closeness with independent participation r_1=0.187, teacher–child closeness with cooperative participation r_2=0.359. 2. Adopt the arithmetic mean formula: r_{\text{merged}}=\frac{r_1+r_2}{2} 3. Substitute the data for calculation: r_{\text{merged}}=(0.187+0.359)/2 = 0.273. 4. The final merged overall correlation coefficient is 0.273.	r=0.273	Dependent effect sizes; same construct (social skills subdimensions)	wo sets of data for teacher-child interaction and engagement were obtained, and a single effect size was calculated by averaging them.
Footnotes: α = Cronbach’s alpha coefficient (measure of internal consistency reliability); NR = Not reported (reliability coefficient not provided in the original study); Formula for aggregation: Mean = (T1 + T2) / 2, where Mean = aggregated correlation coefficient, T1 = Time 1 correlation coefficient, T2 = Time 2 correlation coefficient; Effect size conversion: If original studies reported β coe…
