# Supplementary material for: A meta-analysis of the association between teacher-child interaction quality and young children’s social skills
Source: Front Psychol. 2026 Jul 9;17:1808031. doi: 10.3389/fpsyg.2026.1808031 (PMC13391879; doi:10.3389/fpsyg.2026.1808031)
Supplement: Supplementary file 3 [file Table_3.xlsx]

## Sheet: Sheet1
Literature Screening Table
Literature Title	First author and publication date	Publication journal	Screening based on title and abstract	Decision on retention following full-text assessment
The use of teacher facilitation during computer activities to improve the social interaction of preschool children in inclusive classrooms	C Lau - 2001	University of Nevada, Las Vegas	yes	No teacher-child interaction
Teacher-child interactions and children's cognitive and social skills in Chinese preschool classrooms	BY Hu, X Fan，2017	Children and Youth Services Review	yes	No correlation
The effects of teacher facilitation on the social interactions of young children during computer activities	C Lau, K Higgins，2005	Topics in Early Childhood Special Education	yes	No teacher-child interaction
Bidirectional Associations Between Classroom Climate and Children's Social-emotional Skills and Problem Behaviors in Preschool	L Stillerova，2018	George Mason University	yes	√
Measures of classroom quality in prekindergarten and children's development of academic, language, and social skills	AJ Mashburn，2008	Child development	yes	√
Effects of teacher and peer training on social interactions of children in an inclusive preschool	KH Kim，2008	Unpublished dissertation	yes	No social skills
Teacher-Child Interaction Quality Fosters Working Memory and Social-Emotional Behavior in Two- and-Three-Year-Old Children	G Grosse，2022	International Journal of Early Childhood	yes	No social skills
Toddlers' peer engagement in Swiss childcare: contribution of individual and contextual characteristics	Tatiana Diebold .2021	European Journal of Psychology of Education	yes	√
Does Participation Benefit Children's Socio-Emotional Development? Positive Associations Between Children's Participation and Self-Concept, Through Children's Perceptions	N Correia, H Carvalho，2024	Early Education and Development,	yes	√
Relating early care and education quality to preschool outcomes: The same or different models for different outcomes?	M Burchinal,2021	Early Childhood Research Quarterly	yes	√
Exploring Teachers' Depressive Symptoms, Interaction Quality, and Children's Social-Emotional Development in Head Start	A Roberts，2016	Early Education and Development	yes	No correlation
Effects of a naturalistic social communicative intervention on the peer interactions of children	Keetz，1994	Vanderbilt University ProQuest Dissertations & Theses	yes	special needs children
Supportive parenting and social and behavioral development: Does classroom emotional support moderate?	S Wang，2021	Journal of Applied Developmental Psychology	yes	√
Examining Self-Regulation Skills According to Teacher-Child Interaction Quality	Tülin Güler Yıldız，2014	Education and Science	yes	No correlation
Supportive parenting and social and behavioral development: Does classroom emotional support moderate?	Shuang Wang，2021	Journal of Applied Developmental Psychology	yes	No correlation
A Pilot Study of Universal Teacher-Child Interaction Training at a Therapeutic Preschool for Young Maltreated Children	RM Kanine，2018	Topics in Early Childhood Special Education	yes	special needs children
Individual differences in effects of child care quality: The role of child affective self-regulation and gender	ML Broekhuizen，2015	Infant Behavior and Development	yes	√
"Is My Child Socially Ready for Elementary School?"	S Wang，2025	The Elementary School Journal	yes	no
Promoting social interaction skills of handicapped preschoolers through coincidental teaching	Schulze，1990	Utah State University ProQuest Dissertations	yes	special needs children
Teacher-Child Interactions and Children's Peer Engagement in Pre-Kindergarten	MT Baldanza，2013	UCLA	yes	√
The social skills of autistic boys in preschool: the contributions of their dyadic and triadic interactions with their parents	D Oppenheim，2025	Journal of Child Psychology and Psychiatry	yes	special needs children
Validation of Classroom Teacher Interaction Skills Scale	YJ Tan，2019	The Asia-Pacific Education Researcher	yes	No correlation
Patterns of children's readiness at school entry and their association with kindergarten academic and social-emotional outcomes: Do classroom interactions matter?	Jessica E，2024	Early Childhood Research Quarterly	yes	No teacher-child interaction
Preschool teachers' strategies to enhance social interaction skills of children during playtime	CO Sendil，2012	Procedia-Social and Behavioral Sciences	yes	No teacher-child interaction
The Relationship Between Emotional Regulation Skills and the Adaptability to the Classes of Children The Regulatory Role of Social Interaction Practices by the Teacher	SB Soydan，2023	Infants & Young Children	yes	No teacher-child interaction
Gender as a moderator of the association between teacher-child relationship and social skills in preschool	AHH Mohamed，2018	Early Child Development and Care,	yes	√
Reflection in the classroom: A social emotional intervention for preschool aged children	Boates，2014	San Diego State University ProQuest Dissertations	yes	No teacher-child interaction
Temperamental Anger and Positive Reactivity and the Development of Social Skills: Implications for Academic Competence During Preadolescence	JM Dollar，2020	Moving Forward in the Study of Temperament and Early Education Outcomes	yes	No correlation
Understanding how children's engagement and teachers' interactions combine to predict school readiness	Amanda P，2013	Journal of Applied Developmental Psychology	yes	No social skills
Use of Video Modeling in Developing Social Skills Among Children With Autism Spectrum Disorder	Ying，2020	University of Malaya (Malaysia) ProQuest Dissertations	yes	special needs children
Teacher-Child Interactions and Children's Social Skills and Problem Behaviors: ECEC Dosage and Disability Status as Moderators	ALVP Aguiar，2016	Universitario de Lisboa (Portugal) ProQuest Dissertations & Theses	yes	√
Comparing the Teaching Interaction Procedure to Social Stories: A Replication Study	A Kassardjian，2014	Journal of Autism and Developmental Disorders	yes	special needs children
TEACHERS' EVALUATION OF THE SOCIAL SKILLS AND RECREATION ACTIVITIES OF 10-TO 12-YEAR-OLD CHILDREN WITH DOWN SYNDROME	CM Myburg，2022	South African Journal for Research in Sport	yes	special needs children
Effectiveness of Teacher-Child Interaction Training (TCIT) in a Preschool Setting	AR Lyon，2009	Behavior modification	yes	No teacher-child interaction
The Contribution of Teachers' Emotional Support to Children's Social Behaviors and Self-Regulatory Skills in First Grade	EG Merritt，2012	School psychology review	yes	not from kindergartens
The impact of the 101s: A guide to positive discipline training on teacher interaction practices, attitudes, and prosocial skill outcomes in preschool classrooms	Masterson，2008	Old Dominion University ProQuest Dissertations	yes	No teacher-child interaction
Classroom Interactions, Dyadic Teacher-Child Relationships, and Self-Regulation in Socially Disadvantaged Young Children	J Cadima，2016	Journal of abnormal child psychology	yes	No social skills
Teachers' Emotional Support Consistency Predicts Children's Achievement Gains and Social Skills	TW Curby，2013	Early Education & Development	yes	√
STRATEGIES TO DEVELOP PEER INTERACTION IN YOUNG HEARING-IMPAIRED CHILDREN	S Antia，1994	Volta review	yes	special needs children
Parent and Teacher Report of Social Skills in Children With Autism Spectrum Disorders	DS Murray，2009	Language, Speech, and Hearing Services in Schools	yes	special needs children
REDUCING TEACHER PROMPTS IN PEER-MEDIATED INTERVENTIONS FOR YOUNG-CHILDREN WITH AUTISM	SL Odom，1991	The Journal of Special Education	yes	special needs children
Social interaction skills and theory of mind in young children	AC Watson，1999	Developmental psychology	yes	No teacher-child interaction
Parent and Teacher Ratings of Social Skills, Peer Play and Problem Behaviours in Children with Autism Spectrum Disorder	M Clark，2020	International Journal of Disability	yes	special needs children
Predicting child outcomes at the end of kindergarten from the quality of pre-kindergarten teacher-child interactions and instruction	M Burchinal,。2018	Applied Development Science	yes	√
School -based social skills training to reduce children's depressive symptomatology	Soffer，2003	City University of New York ProQuest Dissertations	yes	not from kindergartens
Teaching typically developing children to promote social play with their siblings with autism	Misty L，2012	Research in Autism Spectrum Disorders	yes	No correlation
Evaluating the Effectiveness of a Tier 1 Teacher Training Program Designed to Address Tier 3 Behavioral Challenges in Kindergarten Classrooms: The Teacher-Child Interaction Training – Comprehensive Program	Campbell, Danielle，2021	Oklahoma State University ProQuest Dissertations	yes	No correlation
The play skills of children with high-functioning autism spectrum disorder in peer-to-peer interactions with their classmates: A multiple case study design	B Vousden，2019	Australian occupational therapy journal	yes	special needs children
Teacher-Child Interaction Quality in Free Choice and Associations With Child Peer-Related Social Competence	Joo，2024	The University of Nebraska - Lincoln ProQuest Dissertations	yes	No correlation
The effects on students' emotional and behavioural difficulties of teacher-student interactions, students' social skills and classroom context	M Poulou，2014	British educational research journal	yes	No correlation
Evaluating the Implementation of the Pyramid Model for Promoting Social-Emotional Competence in Early Childhood Classrooms	ML Hemmeter，2016	Topics in Early Childhood Special Education	yes	No correlation
Parent-school relationships and children's academic and social outcomes in public school pre-kindergarten	Douglas R. Powell，2010	Journal of School Psychology	yes	No correlation
Mother-child conversations about peers, mother-child interaction, children's social knowledge, and social skills	Ting Lu, 2012	Purdue University	yes	No teacher-child interaction
The Effects of Training and Performance Feedback on Preservice Teachers' Use of Statements That Promote Preschool Children's Social Interactions	AP Martinez Cueto，2022	Journal of Positive Behavior Interventions	yes	No social skills
Factors Affecting Children's Math Achievement Scores in Preschool	Kilday，2011	Abstracts International Section A	yes	No social skills
Promoting Healthy Social-Emotional Development in Vulnerable Young Children: The Importance of Head Start Teachers and Centers	JA Hoffman，2016	The Ohio State University ProQuest Dissertations	yes	√
Teaching social interaction skills in the integrated preschool: An examination of naturalistic tactics	FW Kohler，2001	Topics in Early Childhood Special Education	yes	special needs children
ACCEPTABILITY AND FEASIBILITY OF CLASSROOM-BASED SOCIAL-INTERACTION INTERVENTIONS FOR YOUNG-CHILDREN WITH DISABILITIES	SL Odom，1993	Exceptional Children	yes	special needs children
The Role of Relationship Quality in Vocabulary Acquisition: Evidence from Spanish-Speaking Preschoolers	Bonney，2020	University of Missouri - Columbia ProQuest Dissertations	yes	No correlation
The Effectiveness of Teacher-Child Interaction Training with Young Maltreated Children	Rebecca M. Kanine,2016	University of Kansas	yes	No correlation
Factors affecting intervention integrity and individual child outcome in social interaction skills training	Peterson，1991	University of Minnesota ProQuest Dissertations	yes	special needs children
Analyzing predictors of daily social skill performance	PS Strain，1995	Behavioral Disorders	yes	No teacher-child interaction
Differences between Pre-K and Kindergarten classroom experiences: do they predict children's social-emotional skills and self-regulation across the transition to kindergarten?	VE Vitiello，2022	Early Childhood Research Quarterly	yes	√
Preschool social skills: The development of prosocial interactions	Treuting，1992	Louisiana State University and Agricultural	yes	No teacher-child interaction
The effectiveness of behavioral consultation combined with competency-based training for the acquisition of teacher skills	Dee，1998	The University of Utah ProQuest Dissertations	yes	not from kindergartens
Strengthening the quality of educator-child interactions in early childhood education and care settings: a conceptual model to improve mental health outcomes for preschoolers	C Blewitt，2020	Early Child Development and Care	yes	No teacher-child interaction
Contributions of Teacher-Child Interaction Quality to Chinese Children's Development in the Early Childhood Years	BY Hu，2019	Early Education and Development	yes	No teacher-child interaction
The transition from preschool to first grade: A transactional model of development	Priscilla Goble，2017	Journal of Applied Developmental Psychology	yes	No teacher-child interaction
The Relationship Between Motor Skills, Social Problems, and ADHD Symptomatology: Does It Vary According to Parent and Teacher Report?	JB Goulardins，2018	Journal of attention disorders	yes	special needs children
The Influence of Mother-Child and Teacher-Child Interactions on Social Competence Development in Early Childhood	M Karam，2020	The Catholic University of America ProQuest Dissertations & Theses	yes	√
MindfulNest: Strengthening Emotion Regulation with Tangible User Interfaces	S Speer，2021	Proceedings of the 2021 International Conference on Multimodal Interaction	yes	No teacher-child interaction
THE 101S STORYBOOKS INTERVENTION PROGRAM TO PROMOTE EXECUTIVE FUNCTION DEVELOPMENT IN PRESCHOOL: THE CASE STUDY IN THAILAND	P. Themkumkwun，2017	IATED Digital Library Home	yes	No teacher-child interaction
Siblings of Children with Autism: Social Behavior in Early Childhood	Tremaine，2011	Alfred University ProQuest Dissertations	yes	special needs children
A contextually relevant assessment of the impact of child maltreatment on the social competencies of low-income urban children	JW Fantuzzo，1998	Journal of the American Academy of Child	yes	No teacher-child interaction
Preschool teachers' assessments of behavioural problems, impact on daily life, and engagement in children with neurodevelopmental symptoms: A Swedish comparative, intervention study	BM Gustafsson，2024	European Journal of Education	yes	No teacher-child interaction
AN ANALYSIS OF THE EFFECTS OF MULTIPLE SETTING EVENTS ON THE SOCIAL-BEHAVIOR OF PRESCHOOL-CHILDREN WITH SPECIAL NEEDS	LK Chandler，1992	Journal of Applied Behavior Analysis	yes	No correlation
Teacher perceptions of a clinic based conversation skills group training program pre and post intervention on children with high functioning autism/Asperger syndrome	KE Ingram，2007	University of Cincinnati	yes	special needs children
UNDERSTANDING CHILDREN AND OURSELVES - TEACHERS REFLECTIONS ON SOCIAL-DEVELOPMENT IN THE CLASSROOM	S Adalbjarnardottir，1994	Teaching and Teacher education	yes	No teacher-child interaction
Promoting inclusion for young children with special needs on playgrounds	L Nabors，2001	Journal of Developmental and Physical Disabilities	yes	special needs children
Peer Relationships in Children with Williams Syndrome: Parent and Teacher Insights	AE Gillooly，2021	Journal of Autism and Developmental Disorders	yes	special needs children
Building classroom communities for children with autism spectrum disorder	SM Zeedyk，2024	International Journal of Inclusive Education	yes	special needs children
Antecedents to and outcomes associated with teacher-child relationship perceptions in early childhood: Further evidence for child-driven effects	E Dede Yildirim，2024	Child development	yes	√
Individual differences in effects of child care quality: The role of child affective self-regulation and gender	Martine L，2015	Infant Behavior and Development	yes	No correlation
Examining Coaching Skill Development During Preservice Teachers' (PSTs) Internships	BY Hu，2023	Early Childhood Education Journal	yes	No social skills
Examining How Teacher-Student Relationships Are Associated With Students’ Social Skills and Behavior Problems Within and Across Home and School Settings	Kim，2023	University of Georgia ProQuest Dissertations	yes	No correlation
Improving Interactions Between Teachers and Young Children with Problem Behavior: A Strengths-Based Approach	KS Sutherland，2010	Exceptionality	yes	No correlation
Preschool Contexts and Teacher Interactions: Relations with School Readiness	P Goble，2016	Early education and development	yes	No correlation
THE EFFECTS OF TRAINING TEACHERS IN INTERPERSONAL COGNITIVE PROBLEM SOLVING SKILLS ON TEACHER-STUDENT INTERACTION, CLASSROOM SOCIAL-EMOTIONAL CLIMATE AND CHILDREN'S PROBLEM SOLVING ABILITIES	CRAMER，1980	University of Cincinnati ProQuest Dissertations	yes	No correlation
“You Were the Constant Reminder for Me That I Was a Constant Reminder for Her.” Preschool Teachers’ Experiences Practicing Emotion Socialization With Children With Externalizing Behaviors During a Pyramid Model Social-Emotional Learning Intervention	SG Searcy，2024	The University of North Carolina at Greensboro ProQuest Dissertations	yes	No teacher-child interaction
Understanding Teacher-Child and Peer Interactions During a 12-Week Preschool Art Program	Bove，2021	Illinois State University ProQuest Dissertations	yes	No social skills
Social competence of bilingual and monolingual native English speaking preschoolers: a comparison of parent and teacher perspectives	CM Baxter，2021	Early Child Development and Care	yes	No teacher-child interaction
The socialization of first graders in a whole language and a skills-based classroom	Garan，1994	State University of New York at Buffalo ProQuest Dissertations	yes	No correlation
Teacher-child relationships make all the difference: constructing quality interactions in early childhood settings	S McNally，2020	Early childhood education and care quality in Europe and the USA	yes	No social skills
Understanding the Effectiveness of Social Skills Intervention Methods Teachers Use in Self-Contained ASD Classroom. Qualitative Case Study	Rozpedowski，2018	Northcentral University ProQuest Dissertations	yes	special needs children
Supporting Spanish-English DLLs in Head Start: Peer Language Match, Instructional Language Match, and Emotional Support as Predictors of Approaches to Learning and Social Skills	CM Stephens	Early Childhood Research Quarterly	yes	√
The Relationships Among Teacher's Self-Efficacy, Teacher-Child Interaction, and Peer Interaction Based on Young Children's Emotional Intelligence	EM Lim，2024	The Asia-Pacific Education Researcher	yes	No social skills
Effects of peer coaching on preschool teachers' implementation of social interaction interventions in an integrated preschool	Donegan，1997	University of Illinois at Urbana-Champaign ProQuest Dissertations	yes	No correlation
Individual toddlers' interactions with teachers, peers, and the classroom environment in Danish and Dutch childcare: First validation of the inCLASS Toddler	Pauline L，2023	Learning and Individual Differences	yes	No teacher-child interaction
Research on the Impact of the Emotional Expression of Kindergarten Teachers on Children: From the Perspective of the Class Micro-Power Relationship	M Liu，2022	Frontiers in Psychology	yes	No teacher-child interaction
The Relationship between Social Environmental Factors and Motor Performance in 3-to 12-Year-Old Typically Developing Children: A Systematic Review	DFAA Derikx，2021	International journal of environmental research and public health	yes	No teacher-child interaction
Relationships among temperament, social skills, learning conditions, and learning outcomes	Blazina，1998	The Pennsylvania State University ProQuest Dissertations	yes	No teacher-child interaction
Threshold analysis of association between child care quality and child outcomes for low-income children in pre-kindergarten programs	M Burchinal，2010	Early Childhood Research Quarterly	yes	√
Validation of the Early Childhood Teacher Experiences Scale in Head Start	RC Lawrence，2020	Psychology in the Schools	yes	No social skills
Emotional symptoms from kindergarten to middle childhood: associations with self- and other-oriented social skills	M Groeben，2011	European Child & Adolescent Psychiatry	yes	No teacher-child interaction
Process quality in Portuguese preschool classrooms serving children at-risk of poverty and social exclusion and children with disabilities	Joana Cadima，2018	Early Childhood Research Quarterly	yes	No social skills
Simultaneous Parent-Child Interaction Therapy (PCIT) and Teacher-Child Interaction Training (TCIT) Interventions Using Distance Coaching: A Pilot Study	Drucker，2019	James Madison University ProQuest Dissertations	yes	No social skills
The Role of Children's Adaptability in Classrooms Characterized by Low or High Teacher Emotional Support Consistency	LL Brock，2016	School psychology review	yes	not from kindergartens
Group work: Efficacy of a multicomponent social skills program for children in an interracially mixed and mainstreamed middle school	Hayden，1988	The University of Wisconsin - Madison ProQuest Dissertations	yes	No teacher-child interaction
The Relations of Observed Pre-K Classroom Quality Profiles to Children's Achievement and Social Competence	TW Curby，2009	Early Education and Development	yes	No teacher-child interaction
Predicting First Graders' Social Competence from Their Preschool Classroom Interpersonal Context	AL Spivak，2016	Early Education and Developmen	yes	not from kindergartens
Promoting Snack Time Interactions of Children With Autism in a Malaysian Preschool	SH Lee，2015	Topics in Early Childhood Special Education	yes	special needs children
INTERACTION BETWEEN PEDAGOGUE AND CHILD TO PROMOTE PLANNING SKILLS	L Priede，2019	SOCIETY. INTEGRATION. EDUCATION	yes	No correlation
A qualitative case study of Instructional Support practices in Chinese preschool classrooms	Yi Yang，2018	Learning, Culture and Social Interaction	yes	No social skills
Filial therapy with undergraduate teacher trainees; child -teacher relationship training	Brown，2000	University of North Texas ProQuest Dissertations	yes	No social skills
Examining the Psychometric Integrity of the Social Skills Improvement System Teacher Rating Scale Scores for a Sample of Preschool-Aged Children	K Huang，2023	Assessment for Effective Intervention	yes	No teacher-child interaction
The quality of teacher-student interactions: Associations with first graders' academic and behavioral outcomes	Joana Cadima，2010	Journal of School Psychology	yes	No social skills
Social skills and problem behaviors as mediators of the relationship between behavioral self-regulation and academic achievement	Janelle J，2014	Early Childhood Research Quarterly	yes	No teacher-child interaction
Social Skills Prioritization: Gathering Consensus From Parents, Students, and Teachers	N Dobbins，2023	Intervention in school and clinic	yes	No teacher-child interaction
Supporting children's social play with peer-based intervention and instruction in four inclusive Swedish preschools	M Gladh，2022	Frontiers in Education	yes	No correlation
Mothers' and fathers' interaction with preschoolers in the home in Northern Thailand: Relationships to teachers' assessments of children social skills	O Tulananda,2001	Journal of Family Psychology	yes	No teacher-child interaction
The Role of Effortful Control in Mediating the Association Between Maternal Sensitivity and Children's Social and Relational Competence and Problems in First Grade	TM Mintz，2016	Self-Regulation and Early School Success	yes	No teacher-child interaction
Incorporating evidence-based behavioral teacher training into Head Start mental health consultation: Description and initial outcomes of a large-scale program	GS Hubel，2020	Psychology in the Schools	yes	No teacher-child interaction
The impact of interpersonal relationships on adolescent students' cooperation skills: evidence from SSES 2019 China survey	H Zhang，2024	Current Psychology	yes	not from kindergartens
Genetic Moderation of Early Child-Care Effects on Social Functioning Across Childhood: A Developmental Analysis	J Belsky，2013	Child Development	yes	No correlation
Individual children's interactions with teachers, peers, and tasks: The applicability of the inCLASS Pre-K in Danish preschools	Pauline L，2018	Learning and Individual Differences	yes	√
Developing Preschoolers' Social Skills: The Effectiveness of Two Educational Methods	J Smogorzewska，2018	International Journal of disability	yes	No teacher-child interaction
Longitudinal Effects of Parent-Child Interactions on Children's Social Competence	DM Gadaire，2017	Research on Social Work Practice	yes	No teacher-child interaction
A comparison of maltreated and non-maltreated preschoolers' social skills and play in peer interactions	Darwish，1999	Fordham University ProQuest Dissertations	yes	No teacher-child interaction
The ability of teachers of preschool handicapped to use observational behavioral assessment techniques in assessing social skills	Barbus，1988	Western Michigan University ProQuest Dissertations	yes	No teacher-child interaction
Measurement of two social competence aspects in middle childhood	AM Rydell,,1997	Developmental psychology	yes	No teacher-child interaction
The social construction of "outsiders" in a preschool classroom	Scott，1992	The Ohio State University ProQuest Dissertations	yes	No teacher-child interaction
Parenting style and children emotion management skills among Chinese children aged 3-6: the chain mediation effect of self-control and peer interactions	D Li，2023	Frontiers in Psychology	yes	No teacher-child interaction
Parental Teaching, Warmth, and Control as Predictors of Child Social Competence in Immigrant Chinese Families	Wong，2011	Alliant International University, San Francisco Bay ProQuest Dissertations	yes	No teacher-child interaction
Intra-cultural variation in child care practices in Japan	N Toyama，2016	Early Child Development and Care	yes	No teacher-child interaction
Children's Learning Experiences in Rural Boarding Preschools: Classroom Quality and Associations with Developmental Outcomes	N Xiao，2023	Early Education and Development	yes	No teacher-child interaction
Burnout and Teacher-Child Interactions: The Moderating Influence of SEL Interventions in Head Start Classrooms	L Sandilos，2020	Early Education and Development	yes	No teacher-child interaction
Hostile behaviors in preschoolers' physical play: Gender effects	V Derri，2014	Procedia-Social and Behavioral Sciences	yes	No teacher-child interaction
Teachers' perceptions of using peer-mediated instruction and intervention for supporting children's social skills and play between children in inclusive preschools	M Gladh，2025	Cogent Education	yes	No teacher-child interaction
An Initial Investigation of the CIRCLE Infant-Toddler Teacher Training for Toddler Teachers	A Crawford，2022	Early Education and Development	yes	No social skills
Validation of the Child Behavior Rating Scale (CBRS) Using Multilevel Factor Analysis	WT Chan，2021	Psychological Assessment	yes	No teacher-child interaction
Evidence for General and Domain-Specific Elements of Teacher-Child Interactions: Associations With Preschool Children's Development	B Hamre，2014	Child development	yes	No social skills
Development of academic skills from preschool through second grade: Family and classroom predictors of developmental trajectories	Margaret R Burchinal，2002	Journal of School Psychology	yes	No social skills
Teacher stress and teacher-child interactions: An investigation of demographic, professional, and self-efficacy characteristics on the relationship between teacher stress and teacher-child interactions	Collmann，2012	University of Virginia ProQuest Dissertations	yes	No social skills
Effect of kindergarten on children's social and learning-related skills	Christian，1998	University of California, Berkeley ProQuest Dissertations	yes	No teacher-child interaction
Using Least-To-Most Assistive Prompt Hierarchy to Increase Chilld Compliance with Directives in an Inclusive Preschool Classroom	CF DiCarlo,2017	Early Childhood Education Journal	yes	No teacher-child interaction
Academic achievement of African American preadolescents: The influence of teacher perceptions	SF Seyfried，1998	American Journal of Community Psychology	yes	No teacher-child interaction
"It's Embedded in What We Do for Every Child": A Qualitative Exploration of Early Childhood Educators' Perspectives on Supporting Children's Social and Emotional Learning	C Blewitt，2021	International Journal of Environmental Research and Public Health	yes	No correlation
Examining the Role of Varying Levels of Classroom Quality for Toddlers in Early Head Start and Subsidized Child Care Programs: Understanding Threshold Effects	Bichay Awadalla, Krystal，2019	University of Miami ProQuest Dissertations & Theses	yes	√
Teacher facilitation of peer interaction in preschool children	Ryu，1998	University of Illinois at Urbana-Champaign ProQuest Dissertations	yes	No teacher-child interaction
Social skills and siblings in India	Bomb，2005	University of Missouri - Columbia ProQuest Dissertations	yes	No teacher-child interaction
Maternal beliefs and management strategies of peer interactions as correlates of social competence in Korean children	Ahn，1997	Utah State University ProQuest Dissertations	yes	No teacher-child interaction
Teacher influences on the development of social competence in young children: Three case studies	Evans，1996	Vanderbilt University ProQuest Dissertations	yes	No correlation
Teacher Child Interaction Training (TCIT) Creates a Positive Classroom Environment: Improving Attachment and Management of Child Behavior Problems	Devers，2014	James Madison University ProQuest Dissertations	yes	No social skills
THE INFLUENCE OF TEACHERS'S SOCIAL REPRESENTATION OF CHILD ON SOCIO-EMOTIONAL DEVELOPMENT	R Neacsa,2019	European Proceedings of Social and Behavioural Sciences•europeanproceedings.	yes	No social skills
Pretend play, social competence and involvement in children aged 5-7 years: The concurrent validity of the Child-Initiated Pretend Play Assessment	N Uren，2009	Australian occupational therapy journal	yes	No teacher-child interaction
Using bifactor models to measure teacher-child interaction quality in early childhood: Evidence from the Caregiver Interaction Scale	Annemarie H，2016	Early Childhood Research Quarterly	yes	No social skills
Teacher expectations for four-year-old children: A qualitative analysis	White，1991	University of Georgia ProQuest Dissertations	yes	No social skills
The joint development of self-regulation and expressive language in preschool classrooms: Preliminary evidence from a low-income sample	P Alamos，2025	Journal of Applied Developmental Psychology	yes	No teacher-child interaction
The Link Between Black Preschoolers' Effortful Control and Their Positive and Conflictual Teacher Interactions: Moderating Role of Family Involvement and Emotionally Supportive Classrooms	S Miller-Marshall，2025	Early Education and Development	yes	No social skills
The moderating role of school culture in teacher-child interactions and child outcomes in a disadvantaged area of southwestern China	M Wang，2025	Early Years	yes	No social skills
School Socioeconomic Status Context and Social Adjustment in Children	P Parker,2023	Developmental psychology	yes	No teacher-child interaction
Fostering Supportive Teacher-Child Relationships: Intervention Implementation in a State-Funded Preschool Program	KC Driscoll，2011	Early Education & Development	yes	No social skills
Direct and moderating impacts of the CARE mindfulness-based professional learning program for teachers on children's academic and social-emotional outcomes	JL Brown，2025	Applied Developmental Science	yes	No teacher-child interaction
Honing in on the Social Phenotype in Williams Syndrome Using Multiple Measures and Multiple Raters	BP Klein-Tasman，2011	Journal of Autism and developmental Disorders	yes	No teacher-child interaction
Examining Classroom Quality as a Moderator Between Pre-Kindergarten Participation and School Readiness	Budrevich，2019	Purdue University ProQuest Dissertations	yes	No social skills
The impact of The 101s: A Guide to Positive Discipline parent training: A case study of kindergarteners and their parents in Bangkok, Thailand	Thanasetkorn，2009	Old Dominion University ProQuest Dissertations	yes	No social skills
The impact of The 101s: A Guide to Positive Discipline teacher training on teacher interaction practices, teacher -child relationship quality, school adjustment, and academic outcomes in kindergarten classrooms in Bangkok, Thailand	Masterson，2008	Old Dominion University ProQuest Dissertations	yes	No teacher-child interaction
Teacher-Child Interaction Training: A Pilot Study With Random Assignment	Melanie A，2015	Behavior Therapy	yes	No social skills
Adjustment in childhood brain tumor survival: Child, mother, and teacher report	J Radcliffe，1996	Journal of Pediatric Psychology	yes	No teacher-child interaction
Examining the Relationship Between Preschool Teachers’ Use of Social and Emotional Teaching Strategies and Children’s Challenging Behavior and Social Skills	Lee Fuquay，2021	University of Nevada, Reno ProQuest Dissertations	yes	No teacher-child interaction
Context-based functional assessment and intervention for preschool-age children with problem behaviors in childcare	Blair，1996	The University of Arizona ProQuest Dissertations	yes	No correlation
ASSESSMENT OF PRESCHOOL PLAY INTERACTION BEHAVIORS IN YOUNG LOW-INCOME CHILDREN - PENN INTERACTIVE PEER PLAY SCALE	John Fantuzzo，1995	Early Childhood Research Quarterly	yes	No social skills
Validation of Child Behavior Rating Scale in Singapore (Part 2): Convergent and Discriminant Validity	SM Lim，2011	Hong Kong Journal of Occupational Therapy	yes	No teacher-child interaction
Teacher-child Interaction and Preschoolers' Learning Behavior in China: A Piecewise Growth Model	BY Hu，2021	Early Education and Development	yes	No social skills
The assessment of preschool children with ESSENCE symptoms: concordance between parents, preschool teachers and child psychologists	BM Gustafsson，2024	BMC pediatrics	yes	special needs children
Pilot evaluation of the Frankfurt Social Skills Training for children and adolescents with autism spectrum disorder	E Herbrecht，2009	European child	yes	special needs children
Japanese Children's Transition Between Two Worlds: Mapping How Kindergarten and Elementary-School Teachers Think About Children and Their Activities	Suzuki，2012	The University of Wisconsin - Madison ProQuest Dissertations	yes	No teacher-child interaction
Parental involvement and children's peer interactions	E Ahmetoglu，2022	Springer Nature Link	yes	No teacher-child interaction
An examination of the goodness of fit model: How is the relationship between child temperament and behavior expressed in different types of classroom environments?	SC Blackwell，2010	City University of New York ProQuest Dissertations & Theses	yes	No teacher-child interaction
Ethical considerations in child-robot interactions	A Langer,2023	Neuroscience & Biobehavioral Reviews	yes	No teacher-child interaction
Prevention and Treatment of Problem Behaviors in Young Children: Clinical Implications From a Randomized Controlled Trial of BEST in CLASS	MA Conroy,2018	EDUCATION & EDUCATIONAL RESEARCH	yes	No teacher-child interaction
Responsive Parenting, Gene-environment Interactions, and Heterogeneous Social Development in Autism Spectrum Disorder	Caplan, Barbara，2019	University of California, Los Angeles ProQuest Dissertations & Theses	yes	No teacher-child interaction
A social-emotional intervention for at-risk 4-year-olds	SA Denham，1996	R Burton - Journal of School psychology	yes	No teacher-child interaction
The Preschool Instructional Context and Child-Teacher Relationships	C Howes, AS Fuligni，2013	Early Education & Development	yes	No social skills
Corollary child outcomes from the Pyramid Model professional development intervention efficacy trial	ML Hemmeter,2021	Early Childhood Research Quarterly	yes	No teacher-child interaction
The Efficacy of Positive Peer Reporting Procedures for Use With Neglected-Status Students in General Education Classrooms	Libster, Lisa. 2009	ouisiana State University and Agricultural & Mechanical College ProQuest	yes	No teacher-child interaction
Teacher Child Interaction Training as a Universal Prevention Program in Preschool and Kindergarten Classrooms	Rossi, Jessica，2015	James Madison University ProQuest Dissertations & Theses,	yes	No social skills
Characterizing Preschool Teachers' Use of Practices to Promote Young Children's Self Determination Skills	Zheng, Qunshan，2023	niversity of Florida ProQuest Dissertations & Theses,	yes	No social skills
Preschool teachers' classroom behavioral socialization practices and low-income children's self-regulation skills	JL Degol，2015	Early childhood research quarterly	yes	No teacher-child interaction
A Quantitative Study Examining Intentional Teaching of Social Emotional Skills	Huse, Christina Scrivner，2022	Lindenwood University ProQuest Dissertations & Theses	yes	No teacher-child interaction
PRESCHOOL TEACHER STRATEGIES FOR SOLVING CONFLICT SITUATIONS AMONG CHILDREN	A Wiegerová，2019	Social & Behavioural Sciences	yes	No correlation
A Regression Tree Analysis of Factors Impacting Student-teacher Relationship Quality for Children with Developmental Delay	Cohenour, Jessica M，2019	University of Oregon ProQuest Dissertations & Theses,	yes	No correlation
Family-peer linkages: The role of affective exchanges between children of varying degrees of social acceptance and their parents and peers	Carson, James Lind，1994	University of Illinois at Urbana-Champaign ProQuest Dissertations & Theses	yes	No teacher-child interaction
Exploring kindergartners' social and cognitive competence: An application of ECLS-K	Chiu, Shuhui，2001	University of Maryland, College Park ProQuest Dissertations & Theses,	yes	No teacher-child interaction
Habla Conmigo: Teachers' Spanish Talk and Latine Dual Language Learners' School Readiness Skills	MC Limlingan，2022	Early Education and Development	yes	No social skills
ASSESSING AND ENHANCING GENERALIZATION AND SOCIAL VALIDITY OF SOCIAL-SKILLS INTERVENTIONS WITH CHILDREN AND ADOLESCENTS	JJ Fox，1993	Behavior Modification	yes	No teacher-child interaction
Informal learning through Tippo games during the COVID-19 pandemic: the case of children in rural Kenya	HK Bett，2024	Early Child Development and Care	yes	No teacher-child interaction
Development of pre-academic skills and motivation in kindergarten: a subgroup analysis between classroom quality profiles	J Salminen，2020	Teacher–Child Interactions in Early Childhood Education and Care	yes	No social skills
Correlates of teachers' perceptions of social competence and problem behaviors in kindergarten children	Thomas, Antoinette Roslyn，1995	The University of North Carolina at Chapel Hill ProQuest Dissertations & Theses	yes	No social skills
Activative Fathering, Children's Self-Regulation, and Social Skills	Stevenson, Matthew。2014	Arizona State University ProQuest Dissertations & Theses	yes	No teacher-child interaction
Social competence and adaptive learning behaviors as predictors of school readiness	Paymon, Holly，2015	The University of North Carolina at Greensboro ProQuest Dissertations & Theses	yes	No teacher-child interaction
Young Children's Self-Regulated Learning Benefited from a Metacognition-Driven Science Education Intervention for Early Childhood Teachers	S Chen，2024	Education Sciences	yes	No teacher-child interaction
Investigating the Development of Positive Peer Interactions in Low-Income Latino DLL Preschool Children	R Ramírez,2024	Early Education and Development	yes	No social skills
Musical learning as a contributing factor in the development of socio-emotional competence in children aged 4 and 5: an Exploratory study in a naturalistic context	H Boucher，2021	Early Child Development and Care	yes	No teacher-child interaction
READING AS CULTURAL CAPITAL AND SOCIAL INTERACTION	A Lapienienė，2015	SOCIETY. INTEGRATION. EDUCATION. Proceedings of the International	yes	No teacher-child interaction
THE IMPACT OF TEACHER'S INTERACTIVE STYLES ON INFANTS AND TODDLERS' INITIATIVE AND DEVELOPMENT	D Lino,2017	IATED Digital Library Home	yes	No correlation
Early student-teacher relationships of children with and without intellectual disability: Contributions of behavioral, social, and self-regulatory competence	AS Eisenhower,2007	J Blacher - Journal of School Psychology,	yes	No social skills
Saudi Arabian Preschool Teachers' Perspectives of the Need for Social Emotional Learning Curriculum	AI Kaifi，2023	Concordia University Chicago ProQuest Dissertations & Theses	yes	No teacher-child interaction
Understanding the Gaps Between Turkish Teachers' Beliefs and Practices for Dealing With Preschoolers' Peer Relationship Problems	Ç Öneren Şendil,2019	Early Education and Development	yes	No teacher-child interaction
The Influence of Teachers, Peers, and Play Materials on Dual Language Learners' Play Interactions in Preschool	J Trawick-Smith，2023	Early Childhood Education Journal	yes	No social skills
Links Between Preschool Children's Social Skills and Observed Pretend Play in Outdoor Childcare Environments	J Li，2016	Early Childhood Education Journal,	yes	No teacher-child interaction
Effects of Head Start REDI on Children's Outcomes 1 Year Later in Different Kindergarten Contexts	KL Bierman,2014	Child development,	yes	No social skills
The associations among maternal negative control, children's social information processing patterns, and teachers' perceptions of children's behavior in preschool	Y Ziv，2016	Journal of experimental child psychology	yes	No teacher-child interaction
ASSESSMENT OF THE CORRELATES OF SOCIOMETRIC STATUS IN CHILDREN: BEHAVIORAL, COGNITIVE, PEER PERCEPTION AND AGE DIFFERENCES	AE Meador，1985	Virginia Polytechnic Institute and State University	yes	not from kindergartens
Social competence with peers in third grade: Associations with earlier peer experiences in childcare	Rock，2008	Soc Dev	yes	not from kindergartens
ENHANCING CHILDREN'S PEER RELATIONS: A COGNITIVE SOCIAL-LEARNING PROCEDURE FOR SOCIAL SKILL TRAINING WITH PRESCHOOL CHILDREN (EARLY CHILDHOOD FRIENDSHIP, SOCIAL-COMPETENCE)	J Mize，1984	Purdue University ProQuest Dissertations & Theses	yes	No teacher-child interaction
Instructional Practices to Support Oral Language in Young Learners	Banks, Michelle Lynne，2020	Miami University ProQuest Dissertations & Theses	yes	No social skills
Family-Teacher Relationships and Child Engagement in Early Care and Education	HR Lewis,2023	Weber Societie	yes	No correlation
Associations between continuity of care in infant-toddler classrooms and child outcomes	DM Horm，2018	Early Childhood Research Quarterly	yes	No teacher-child interaction
Implementation in the "real world" of an evidence-based social and emotional learning program for teachers: effects on children social, emotional, behavioral and problem solving skills	MF Gaspar,，2024	Frontiers in Psychology,	yes	No teacher-child interaction
'How Would you Score Yourself?': The Effect of Self-assessment Strategy Through Robots on Children's Motivation and Performance in Piano Practice	H Song, K Tsiakas，2024	International Journal of Social Robotics	yes	No teacher-child interaction
The Role of Emotional Support Consistency and Child Risk Factors in Predicting Pre-K Cognitive and Social-Emotional Development	AL Cannell-Cordier，2015	Portland State University ProQuest Dissertations & Theses,	yes	No correlation
Exploring the effect of an attachment intervention in areas of multiple deprivation on adult-child interaction and the implications for children's social, emotional and behavioural development	N Macdonald，2021	Early Child Development and Care	yes	No correlation
A Study of Inhibition Development in Young Children	AT Hoang ，2024	DePaul University ProQuest Dissertations & Theses	yes	No correlation
Does Participation Benefit Children's Socio-Emotional Development? Positive Associations Between Children's Participation and Self-Concept, Through Children's Perceptions	N Correia, H Carvalho，2024	Early Education and Development	yes	No social skills
Child-initiated informings and conversational participation in a bilingual preschool	O Anatoli, A Cekaite，2003	Journal of Pragmatics,	yes	No correlation
Single-Subject Study on the Effects of Social Stories on the Social Interaction of a Child with Autism Spectrum Disorder in China	L Liu, J Lei,，2025	International Journal of Disability, Development and Education,	yes	No correlation
Collaborative research into the "hidden worlds" of children's peer reading	SJ Johnson，2021	Journal of Early Childhood Research	yes	No correlation
Mothers' perceptions regarding the social competence of preschool children with mental retardation	DM Malone，2007	Journal of Developmental and Physical Disabilities	yes	No correlation
Preschool achievement in Finland and Estonia: Cross-cultural comparison between the cities of Helsinki and Tallinn	M Ojala，2007	Scandinavian Journal of Educational Research	yes	No teacher-child interaction
Effect of Local Animated Cartoon on Pre-Primary School Children’s Skill Acquisition in Kwara State	GA Yusuf ，2024	Kwara State University (Nigeria) ProQuest Dissertations & Theses	yes	No correlation
Teacher professional development and storybook reading: Supporting oral language development	P Chalfant ，2013	University of Florida ProQuest Dissertations & Theses	yes	No social skills
THE NEW TREND OF DISCIPLINE PRACTICES IN THAILAND: THE 101S POSITIVE DISCIPLINE INTERVENTION PROGRAM FOR PROMOTING POSITIVE-TEACHING PRACTICES AND CHILD'S EXECUTIVE FUNCTION DEVELOPMENT	P Thanasetkorn，2015	IATED Digital Library Home	yes	No correlation
The Transition from Early Child Care to Preschool: Emerging Toddler Skills and Readiness for Group-Based Learning	S Goodrich，2015	Early Education and Development	yes	No correlation
Widely used measures of classroom quality are largely unrelated to preschool skill development	ME McDoniel,2022	Early Childhood Research Quarterly	yes	No social skills
Changes in Classroom Quality Predict Ghanaian Preschoolers' Gains in Academic and Social-Emotional Skills	DC McCoy, S Wolf ,2018	Developmental Psychology,	yes	No social skills
Investigating the Hypothesized Skills and Classroom Practices that Sustain Pre-K Effects	KL Garber ,2022	The University of North Carolina at Chapel Hill ProQuest Dissertations & Theses,	yes	No social skills
Improving Relationships and Student Outcomes Through Restorative Practices	ML Forsberg,2022	Intervention in School and Clinic	yes	No teacher-child interaction
Social-Emotional Skills for Early Learning with Preschool Students: A Program Evaluation	TD Hagains,2018	Nova Southeastern University ProQuest Dissertations & Theses	yes	No correlation
Teachers' Perspectives of Implementing Language Modeling in Pre-kindergarten Classrooms	GRF Puckett,2023	Walden University ProQuest Dissertations & Theses	yes	No correlation
From theory to practice: A first look at Success For Life. A brain research-based early childhood program	RR Castro,1998	University of North Texas ProQuest Dissertations & Theses,	yes	No correlation
Cultivating Educational Resilience: An Examination of Teacher-Student Interactions in the Elementary Classroom	HS Parker,2023	University of New Orleans ProQuest Dissertations	yes	No correlation
Teacher emotional support in relation to social competence in preschool classrooms	E Pakarinen,2020	International Journal of Research & Method in Education,	yes	√
Coaching: Professional Development and Its Relation to Changes in Student–Teacher Interactions in Preschools	LRE Stokes,2020	George Mason University ProQuest Dissertations & Theses	yes	No correlation
Disadvantaged children's play behavior over the school year in public school preschool classrooms	W Son-Yarbrough,1996	he University of North Carolina at Greensboro ProQuest Dissertations	yes	No correlation
Keeping the Spirits Up: The Effect of Teachers' and Parents' Emotional Support on Children's Working Memory Performance	L Vandenbroucke,2017	Frontiers in psychology	yes	No social skills
Children's Individual Experiences in Early Care and Education: Relations With Overall Classroom Quality and Children's School Readiness	HJ Jeon, CC Langill,2010	Early Education and Development	yes	No correlation
Child temperament and child-teacher relationship quality: Implications for children's emotional functioning during preschool period	G Susa-Erdogan,2022	Frontiers in psychology	yes	No correlation
Mother-Child Interactions and Emotion Regulation in Preschool Children	Lincoln, Courtney R,2014	University of Connecticut ProQuest Dissertations & Theses	yes	No teacher-child interaction
Physical education and sport programs at an inner city school: exploring possibilities for positive youth development	NL Holt, ZL Sehn,2012	Physical Education & Sport Pedagogy	yes	No social skills
Early Sympathy and Social Acceptance Predict the Development of Sharing in Children	T Malti, 2012	plos one	yes	No correlation
Teachers' Views on Gender Equity in Primary Schools in Diepkloof, Soweto	FM Monyemore，2020	University of Johannesburg (South Africa) ProQuest Dissertations & Theses	yes	No correlation
A sociolinguistic survey of bilingual education among the Shipibo of Amazonian Peru	KA Tacelosky，1998	The University of Texas at Arlington ProQuest Dissertations & Theses	yes	No correlation
Connected to One and All: Role of Social and Family Networks in Shaping Individual Outcomes	P Bhargava，2025	Columbia University ProQuest Dissertations & Theses	yes	No teacher-child interaction
The Development of Creativity in the Junior Primary Phase	VB Schoombie，1995	University of Johannesburg (South Africa) ProQuest	yes	No correlation
Educação Em Ciências Em Contexto pré-Escolar: Estratégias Didáticas Para o Desenvolvimento De Competências	SJFM Pereira，2012	Universidade de Aveiro (Portugal) ProQuest	yes	No correlation
Relatório de Estágio da Intervenção Pedagógica No Infantário "O Golfinho" e Na Eb1/pe Da Lombada, São Martinho	ABF Diniz，2018	Universidade da Madeira (Portugal) ProQuest Dissertations	yes	No correlation
Patterns of children's readiness at school entry and their association with kindergarten academic and social-emotional outcomes: Do classroom interactions matter?	JE Whittaker,2024	Early Childhood Research Quarterly	yes	√
Social Competence Among 6-year-old Children and Classroom Instructional Support and Teacher Stress	M Siekkinen,2013	Early Education & Development	yes	√
Emotional Support Consistency and TeacherChild Relationships Forecast Social Competence and Problem Behaviors in Prekindergarten and Kindergarten	LL Brock, TW Curby,2014	Early education and development	yes	√
Preschoolers' social competence: Relations to family characteristics, teacher behaviors and classroom climate.	HE Brophy-Herb,2007	Journal of Applied Developmental Psychology	yes	√
The Relationship Between Kindergarten Teacher-Child Interaction Quality and Young Children's Social Skills	Li.2020.02	Journal of China Women's University	yes	√
The Impact of Teacher-Child Interaction Quality on Sociality in Young Children from Different Family Socioeconomic Statuses	Zhang.2019.08	Northeast Normal University	yes	√
The Influence of Teacher-Child Interaction Quality on Self-Control Ability of Children Aged 3–6 Years	Yu,2022	Early Childhood Education	yes	√
The Relationship Between Teachers' Social-Emotional Competence and Sociality in Children Aged 3–6 Years: The Mediating Role of Teacher-Child Interaction	Wu,2020	Guangxi Normal University	yes	√
Teacher-child interaction quality moderates social risks associated with problem behavior in preschool classroom contexts	Bulotsky-Shearer，2020	JOURNAL OF APPLIED DEVELOPMENTAL PSYCHOLOGY	yes	No correlation
Day care quality: A model of relations between dimensions and contributions to children's social competence	Clawson,1896	Auburn University	yes	No correlation
Identifying Mechanisms Through Which Preschool Problem Behavior Influences Academic Outcomes: What Is the Mediating Role of Negative Peer Play Interactions?	RJ Bulotsky-Shearer,2014	Journal of Emotional and Behavioral Disorders	yes	No teacher-child interaction
Supporting self-regulation in the preschool period: A case study of teachers' practices	S Öngören,2023	Turkish Journal of Education	yes	No social skills
Profiles of Chinese preschoolers' academic and social-emotional development in relation to classroom quality: A multilevel latent profile approach	R Huang, I Siraj,2023	Child development,	yes	No correlation
Links between socio-emotional skills, behavior, mathematics and literacy performance of preschool children in Serbia	G Aleksić,2019	European Journal of Psychology of Education,	yes	No correlation
The association between preschool classroom quality and children's social-emotional problems	A Hassan Hemdan Mohamed,2016	Early child development and care	yes	No correlation
Impact of Online Professional Development (PD) on Kindergarten Teachers' Beliefs and Intentions Regarding Teacher-Child Interactions	Wu,2025	EARLY CHILDHOOD EDUCATION JOURNAL	yes	No correlation
Teacher-related factors associated with teacher–child interaction quality in preschool education	Yohannes Tigro Tilbe,2024	International Journal of Child Care and Education Policy	yes	No correlation
The contribution of children’s self-regulation and classroom quality to children’s adaptive behaviors in the kindergarten classroom	SE Rimm-Kaufman,2009	Developmental psychology	yes	√
Understanding how children’s engagement and teachers’ interactions combine to predict school readiness.	AP Williford,2013	Journal of Applied Developmental Psychology	yes	√
Callous-Unemotional Traits and Social Adjustment among Chinese Preschoolers: The Moderating Role of Teacher-Child Relationship	J Zhu,2023	International journal of environmental research and public health	yes	√
Effects of a Teacher Classroom Management program on preschool teachers' practices and psychological factors: A randomized trial with teachers of children from economically disadvantaged families	MF Gaspar,2023	Early Education and Development	yes	No correlation
Children's Self-Regulation in the Context of Participatory Pedagogy in Early Childhood Education	J Kangas,2015	Early education and development	yes	No correlation
Examining Contributors to Preschoolers’ Classroom Engagement Using Structural Equation Modeling	H Zhao,2018	ast Tennessee State University ProQuest	yes	√
Modalities and Effectiveness of Interventions Aimed at Promoting Teacher–Child Interaction to Reduce Children’s Externalizing Behavior Problems in Childcare Centers: A Systematic Review and Meta-Analysis	Fayçal Harti,2024	Early Childhood Education Journal	yes	No correlation
Kindergarten children’s academic engagement: A dual‐pathway model including social information processing, social behavior in class, and teacher–child relationship quality	E Elizarov,.2024	European Journal of Psychology of Education	yes	√
Preschool children's negative affect and social skills in China: The moderating effect of the teacher-child relationship	Y Wang,2022	Frontiers in psychology,	yes	√
Enhancing Early Childhood Teachers' SEL Competencies: A Scoping Review of Coaching-Based Professional Development	Rabia Ozen-Uyar,2025	Early Childhood Education Journal	yes	No correlation
Teacher-Child Contact and Pre-Kindergartener’s Academic and Social-Emotional Skills Following COVID-19 Disruptions	Kristen L. Bub,2025	Early Childhood Education Journal	yes	No correlation
Examining Classroom Quality as a Moderator Between Pre-Kindergarten Participation and School Readiness	Budrevich, Adassa.,2019	Purdue University ProQuest Dissertations	yes	√
The association between preschool teacher-child relationship and children’s kindergarten outcomes	T Paes,2021	Development	yes	√
Links Among Italian Preschoolers' Socioemotional Competence, Teacher-Child Relationship Quality, and Peer Acceptance	S Sette,2013	Early Education & Development	yes	√
An Ecological Approach to Emotion Socialization in the Early Childhood Classroom: Examining Contextual Influences on Children’s Early Social and Emotional Development	LS Fritz,2025	Harvard University ProQuest Dissertations	yes	√
The relationship between preschool teacher trait mindfulness and teacher-child relationship quality: the chain mediating role of emotional intelligence and empathy	Youli Wang,2023	Current Psychology	yes	No correlation
A Quasi-experimental Study on the Impact of Digitally Supported Dialogue Feedback on Preschoolers' Learning Behavior and the Quality o f Teacher-Child Interactions	Qidi Xue,2025	Early Childhood Education Journal	yes	No correlation
Gendered pathways to socioemotional competencies in very young children	Q Liu,2024	Scientific Reports	yes	√
Preschool children's social skills, problem behaviors, academic self-esteem and teacher-child relationship: a serial mediation model	C Tutkun,2025	Frontiers in Psychology	yes	√
Shyness and School Engagement in Chinese Suburban Preschoolers: A Moderated Mediation Model of Teacher-Child Closeness and Child Gender	Y Wu, M Fang,2022	International Journal of Environmental Research and Public Health	yes	√
THE RELATIONSHIP BETWEEN PHYSICAL COMPETENCE AND PEER ACCEPTANCE IN THE CONTEXT OF CHILDRENS SPORTS PARTICIPATION	MR Weiss，1992	Journal of Sport and Exercise Psychology,	yes	No correlation
THE IMPACT OF THE 101s STORYBOOKS PROGRAM ON EXECUTIVE FUNCTION SKILLS IN FIRST GRADE STUDENTS: THE CASE STUDY IN THAILAND	I Charoenphol，2017	IATED Digital Library Hom	yes	No correlation
Effectiveness of participatory digital training based on virtual classrooms in developing teaching skills	RAM Abdulmunem，2024	Technology, Pedagogy and Education	yes	No correlation
The Effectiveness of Video Self-Modeling on Increasing and Sustaining Teacher Use of Behavior-Specific Praise in the Alternative Classroom	NR Starling，2015	University of Connecticut ProQuest Dissertations & Theses	yes	No correlation
Play-Based Learning in Early Childhood Classrooms & Meeting Standards: A Social-Emotional Necessity	B McClenathan，2022	Roberts Wesleyan College (Rochester) ProQuest Dissertations & Theses	yes	No correlation
