# Supplementary material for: A meta-analysis of the association between teacher-child interaction quality and young children’s social skills
Source: Front Psychol. 2026 Jul 9;17:1808031. doi: 10.3389/fpsyg.2026.1808031 (PMC13391879; doi:10.3389/fpsyg.2026.1808031)
Supplement: Supplementary file 4 [file Table_4.xlsx]

## Sheet: Sheet1
Study name	Correlation	Sample size	T-C Measurement	Social Skills Measurement	sex-ratio	regional culture	mean Age	T-C reporter type
Lucia,2018a	0.17	848	CLASS,2008	PBRS,2004	0.4964	Europe	6.17	Observer
Andrew,2008	0.089	2307	CLASS,2008	TCRS,1986	0.49	Europe	4	Observer
Shuang,2021	0.32	388	CLASS,2008	SSIS,2008	0.51	East Asia	4.07	Observer
Baldanza,2013	0.091	714	CLASS,2008	inCLASS,2010	0.497	Europe	4.13	Observer
Ahmed,2017	0.44	160	STRS,2001	SSRS,1990	0.425	Middle East	4.833	Teacher
Martine,2015	-0.04	545	CLASS,2008	BITSEA,2002	0.534	Europe	2.25	Observer
Pauline,2018	-0.17	184	inCLASS,2012	inCLASS,2012	0.463	Europe	4.33	Observer
Ana,2016b	0.07	180	CLASS,2008	SSRS,2008	0.66	Europe	5.3125	Observer
Timothy,2012	0.1	1758	CLASS,2008	TCRS,1986	0.489	Europe	4.62	Observer
Margaret,2008	0.06	759	CLASS,ECER	TCRS,1986	0.48	Europe	4.52	Observer
Jill,2016	0.1	2377	CLASS,2008	SSRS,1990	0.4981	Europe	3.82	Observer
Virginia,2021	0.28	1358	STRS,2001	TCRS,1986	0.5	Europe	5.591	Teacher
Meredith,2020	0.51	218	M-ORCE	CBQ	0.5072	Europe		Observer
Elif,2024	0.126	185	TCR	SCBE	0.4811	Europe	4	Observer
Christina,2022	-0.01	550	CLASS,2008	SSRS,1990	0.491	Europe	4.75	Observer
Greensboro,200	0.138	1129	CLASS,2004	TCRS,1986	0.49	Europe		Observer
Tatiana,2021	0.042	86	CLASS,2008	SOCOMP	0.55	Europe	3.64	Observer
Nadine,2023	-0.09	336	CLASS,2008	SSRS,1990	0.4851	Europe	5.011	Observer
Margaret,2020	0.11	362	CLASS,2008	TCRS,1986	0.49	Europe	4.54	Observer
Eija,2020	0.32	441	CLASS,2008	MASCS	0.48	Europe	6.125	Observer
Krystal,2019	-0.05	688	CLASS,2012	ASQ	0.516	Europe	1.91	Observer
Jessica,2023	0.02	1826	CLASS,2008	TCRS,1986	0.5044	Europe	5.59	Observer
Martti,2013	0.021	1268	CLASS,2008	MASCS	0.5165	Europe	6.13	Observer
Laura,2014	0.36	2645	STRS,2008	TCRS,1986	0.52	Europe		Teacher
Holly,2007	0.51	183	CRS,1983	TCRS,1986	0.5792	Europe	4.23	Observer
Li,2020	0.246	570	CLASS,2008	SSIS,2008	0.496	East Asia	5.13	Observer
Zhuang,2019	0.023	334	CLASS,2008	CSS	0.524	East Asia		Observer
Yu,2022	0.518	243	CLASS,2008	CSQ	0.56	East Asia		Observer
Wu,2023	0.459	446	CLASS,2008	CSS	0.4753	East Asia		Observer
Sara,2009	0.15	172	CLASS,2008	CSS	0.465	Europe	5.41	Observer
Amanda,2013	0.27	605	CLASS,2008	inCLASS,2010	0.494	Europe	4.18	Observer
Zhu,2023	0.55	484	STRS,1992	CBS	0.469	East Asia	5.56	Teacher
zhao,2018	0.533	135	STRS,2001	CEQ		Europe	4.58	Teacher
Einat,2024	0.32	300	STRS,1992	SDQ	0.4967	Middle East	5.73	Teacher
Wang,2022	0.38	198	STRS,1992	SSRS,1990	0.5253	East Asia	4.9	Teacher
Budrevich,2019	0.038	411	CLASS,2008	SSIS,2008	0.511	Europe	4.81	Observer
cobSci,2021	0.38	126	STRS,2001	SSIS,2008	0.5794		4.725	_
Stefania,2013	0.4	88	STRS,2001	SCBE	0.5227	Europe	4.9	Teacher
Lily,2025	0.18	1068	STRS,2001	BASC	0.5023	Europe	4.98	Teacher
Liu,2024	0.26	378	STRS,2001	SCBE	0.518	East Asia	1.84	Teacher
Cansu,2025	0.47	382	STRS,1992	SSIS,2008	0.484	Middle East	2.56	Teacher
wu,2022	0.273	532	STRS,2001	TRSSA	0.55	East Asia	4.29	Teacher

## Sheet: Sheet2
Coding Legend
Teacher–Child Relationship Measurement	Social Skills Measurement	Moderator Variables Coding
CLASS = Classroom Assessment Scoring System	PBRS = Positive Behavior Rating Scale	regional culture: East Asia, Europe, Middle East
STRS = Student–Teacher Relationship Scale	TCRS = Teacher–Child Relationship Scale	reporter type: Observer (observed), Teacher (self-report)
STRS = Student–Teacher Relationship Scale	SSRS = Social Skills Rating System	study design: Cross-sectional
TCR = Teacher–Child Relationship	SSIS = Social Skills Improvement System	sex-ratio: proportion of male participants
CRS = Classroom Rating Scale	BITSEA = Brief Infant Toddler Social and Emotional Assessment	mean Age: mean age of sample (years)
M-ORCE = Mother–Child Observation Rating Scale for Early Childhood	MASCS = Multisource Assessment of Social Competence Scale
inCLASS = In-Classroom Assessment Scoring System	ASQ = Ages and Stages Questionnaires
	SOCOMP = Self- and Other-oriented social Competences
	SCBE = Social Competence and Behavior Evaluation
	CBS = Child Behavior Scale
	SDQ = Strengths and Difficulties Questionnaire
