# Supplementary material for: A meta-analysis of the association between teacher-child interaction quality and young children’s social skills
Source: Front Psychol. 2026 Jul 9;17:1808031. doi: 10.3389/fpsyg.2026.1808031 (PMC13391879; doi:10.3389/fpsyg.2026.1808031)
Supplement: Supplementary file 5 [file Table_5.xlsx]

## Sheet: Sheet1
Coding Framework
Variable Name	Variable Type	Coding Rule / Definition	Missing Value Handling	Notes / References
Author & Year	Text	Record the first author and publication year	N/A	Used for unique identification of included studies
Cultural Region	Categorical	Europe, East Asia, Middle East	Studies without this information are excluded from the corresponding moderator analysis	Coded based on the country/region where the study was conducted
Teacher-Child Interaction Measure	Categorical	CLASS, inCLASS, STRS	Coded based on the instrument name reported in the original study	Used for moderator analysis
Young Children’s Social Skills	Categorical	inCLASS; CSS; SSIS,2008; SSRS,1990; TCRS,1986	Coded based on the instrument name reported in the original study	Used for moderator analysis
reporting method	Categorical	Observer, Teacher	Coded based on the rater identity reported in the original study	Used for moderator analysis
sex ratio of young children	Continuous	Directly record the proportion of boys (0-1).	Studies without this information are excluded from the corresponding moderator analysis	Used as a continuous moderator variable
Children’s mean age	Continuous	Directly record the mean age (in years) reported in the original study.	Studies without this information are excluded from the corresponding moderator analysis	Used as a continuous moderator variable
Effect Size Aggregation Rule	Categorical	Use single effect size directly, Aggregate by arithmetic mean, Aggregate using Hunter-Schmidt formula	Follow the rules specified in Section 2.2	Matches the aggregation rules reported in Supplementary Table S1
