# Supplementary material for: A meta-analysis of the association between teacher-child interaction quality and young children’s social skills
Source: Front Psychol. 2026 Jul 9;17:1808031. doi: 10.3389/fpsyg.2026.1808031 (PMC13391879; doi:10.3389/fpsyg.2026.1808031)
Supplement: Supplementary file 6 [file Table_6.xlsx]

## Sheet: Sheet1
ID	Introduction引言	Study Design	Sample Size Justification	Target (Reference) Population	Sampling Frame	Sample Selection	Non-responders	Measurement Validity & Reliability	reliability	Statistics	Overall Methods	Basic Data	Response Rate	Internally Consistent Results	Comprehensive Description of Results	Discussion	Justified Discussions and Conclusions	Limitations	Conflicts of Interest	Ethical Approval
Bidirectional Associations Between Classroom Climate and Children's Social-emotional Skills and Problem Behaviors in Preschool	yes	yes	yes	yes	yes	no	yes	yes	yes	yes	yes	yes	uncertain	yes	yes	yes	yes	yes	no	yes	17
Measures of classroom quality in prekindergarten and children's development of academic, language, and social skills	yes	yes	yes	yes	yes	yes	yes	yes	yes	yes	yes	yes	yes	yes	yes	yes	yes	yes	no	yes	19
Supportive parenting and social and behavioral development: Does classroom emotional support moderate?	yes	yes	yes	yes	yes	yes	yes	yes	yes	yes	yes	yes	uncertain	yes	yes	yes	yes	yes	no	yes	18
Teacher-Child Interactions and Children's Peer Engagement in Pre-Kindergarten	yes	yes	yes	yes	yes	yes	yes	yes	yes	yes	yes	yes	uncertain	yes	yes	yes	yes	yes	no	yes	18
Gender as a moderator of the association between teacher-child relationship and social skills in preschool	yes	yes	yes	yes	yes	no	yes	yes	yes	yes	yes	yes	uncertain	yes	yes	yes	yes	yes	yes	yes	18
Individual differences in effects of child care quality: The role of child affective self-regulation and gender	yes	yes	yes	yes	yes	no	yes	yes	yes	yes	yes	yes	uncertain	yes	yes	yes	yes	yes	yes	yes	18
Teacher-Child Interactions and Children's Social Skills and Problem Behaviors: ECEC Dosage and Disability Status as Moderators	yes	yes	yes	yes	yes	yes	yes	yes	yes	yes	yes	yes	yes	yes	yes	yes	yes	yes	no	uncertain	18
Teachers' Emotional Support Consistency Predicts Children's Achievement Gains and Social Skills	yes	yes	yes	yes	yes	yes	yes	yes	yes	yes	yes	yes	yes	yes	yes	yes	yes	yes	yes	yes	20
Predicting child outcomes at the end of kindergarten from the quality of pre-kindergarten teacher-child interactions and instruction	yes	yes	yes	yes	yes	yes	yes	yes	yes	yes	yes	yes	yes	yes	yes	yes	yes	yes	no	uncertain	18
Promoting Healthy Social-Emotional Development in Vulnerable Young Children: The Importance of Head Start Teachers and Centers	yes	yes	yes	yes	yes	yes	yes	yes	yes	yes	yes	yes	yes	yes	yes	yes	yes	yes	no	uncertain	18
Differences between Pre-K and Kindergarten classroom experiences: do they predict children's social-emotional skills and self-regulation across the transition to kindergarten?	yes	yes	yes	yes	yes	no	yes	yes	yes	yes	yes	yes	yes	yes	yes	yes	yes	yes	yes	yes	19
The Influence of Mother-Child and Teacher-Child Interactions on Social Competence Development in Early Childhood	yes	yes	yes	yes	yes	yes	yes	yes	yes	yes	yes	yes	uncertain	yes	yes	yes	yes	yes	no	uncertain	17
Individual children's interactions with teachers, peers, and tasks: The applicability of the inCLASS Pre-K in Danish preschools	yes	yes	yes	yes	yes	yes	yes	yes	yes	yes	yes	yes	yes	yes	yes	yes		yes	uncertain	yes	19
Antecedents to and outcomes associated with teacher-child relationship perceptions in early childhood: Further evidence for child-driven effects	yes	yes	yes	yes	yes	no	yes	yes	yes	yes	yes	yes	yes	yes	yes	yes	yes	yes	yes	uncertain	18
Supporting Spanish-English DLLs in Head Start: Peer Language Match, Instructional Language Match, and Emotional Support as Predictors of Approaches to Learning and Social Skills	yes	yes	yes	yes	yes	yes	yes	yes	yes	yes	yes	yes	yes	yes	yes	yes	yes	yes	no	uncertain	18
Threshold analysis of association between child care quality and child outcomes for low-income children in pre-kindergarten programs	yes	yes	yes	yes	yes	yes	yes	yes	yes	yes	yes	yes	yes	yes	yes	yes	yes	yes	yes	uncertain	19
Toddlers' peer engagement in Swiss childcare: contribution of individual and contextual characteristics	yes	yes	yes	yes	yes	no	yes	yes	yes	yes	yes	yes	uncertain	yes	yes	yes	yes	yes	yes	uncertain	17
Does Participation Benefit Children's Socio-Emotional Development? Positive Associations Between Children's Participation and Self-Concept, Through Children's Perceptions	yes	yes	yea	yes	yes	yes	yes	yes	yes	yes	yes	yes	uncertain	yes	yes	yes	yes	yes	yes	uncertain
Relating early care and education quality to preschool outcomes: The same or different models for different outcomes?	yes	yes	yes	yes	yes	yes	yes	yes	yes	yes	yes	yes	yes	yes	yes	yes	yes	yes	no	uncertain
Teacher emotional support in relation to social competence in preschool classrooms	yes	yes	yes	yes	yes	no	yes	yes	yes	yes	yes	yes	uncertain	yes	yes	yes	yes	yes	yes	uncertain
Examining the Role of Varying Levels of Classroom Quality for Toddlers in Early Head Start and Subsidized Child Care Programs: Understanding Threshold Effects	yes	yes	yes	yes	yes	no	yes	yes	yes	yes	yes	yes	uncertain	yes	yes	yes	yes	yes	no	uncertain
Patterns of children's readiness at school entry and their association with kindergarten academic and social-emotional outcomes: Do classroom interactions matter?	yes	yes	yes	yes	yes	no	yes	yes	yes	yes	yes	yes	yes	yes	yes	yes	yes	yes	no	uncertain
Social Competence Among 6-year-old Children and Classroom Instructional Support and Teacher Stress	yes	yes	yes	yes	yes	no	yes	yes	yes	yes	yes	yes	uncertain	yes	yes	yes	yes	yes	no	yes
Emotional Support Consistency and TeacherChild Relationships Forecast Social Competence and Problem Behaviors in Prekindergarten and Kindergarten	yes	yes	yes	yes	yes	yes	yes	yes	yes	yes	yes	yes	yes	yes	yes	yes	yes	yes	no	uncertain
Preschoolers' social competence: Relations to family characteristics, teacher behaviors and classroom climate.	yes	yes	yes	yes	yes	no	yes	yes	yes	yes	yes	yes	yes	yes	yes	yes	yes	yes	no	uncertain
The Relationship Between Kindergarten Teacher-Child Interaction Quality and Young Children's Social Skills	yes	yes	yes	yes	yes	yes	yes	yes	yes	yes	yes	yes	uncertain	yes	yes	yes	yes	no	no	yes
The Impact of Teacher-Child Interaction Quality on Sociality in Young Children from Different Family Socioeconomic Statuses	yes	yes	yes	yes	yes	no	yes	yes	yes	yes	yes	yes	uncertain	yes	yes	yes	yes	yes	no	yes
The Influence of Teacher-Child Interaction Quality on Self-Control Ability of Children Aged 3–6 Years	yes	yes	yes	yes	yes	yes	yes	yes	yes	yes	yes	yes	uncertain	yes	yes	yes	yes	no	no	yes
The Relationship Between Teachers' Social-Emotional Competence and Sociality in Children Aged 3–6 Years: The Mediating Role of Teacher-Child Interaction	yes	yes	yes	yes	yes	yes	yes	yes	yes	yes	yes	yes	uncertain	yes	yes	yes	yes	yes	no	uncertain
The contribution of children’s self-regulation and classroom quality to children’s adaptive behaviors in the kindergarten classroom	yes	yes	yes	yes	yes	yes	yes	yes	yes	yes	yes	yes	uncertain	yes	yes	yes	yes	yes	no	uncertain
Understanding how children’s engagement and teachers’ interactions combine to predict school readiness.	yes	yes	yes	yes	yes	yes	yes	yes	yes	yes	yes	yes	yes	yes	yes	yes	yes	yes	no	uncertain
Callous-Unemotional Traits and Social Adjustment among Chinese Preschoolers: The Moderating Role of Teacher-Child Relationship	yes	yes	yes	yes	yes	no	yes	yes	yes	yes	yes	yes	uncertain	yes	yes	yes	yes	yes	no	uncertain
Examining Contributors to Preschoolers’ Classroom Engagement Using Structural Equation Modeling	yes	yes	yes	yes	yes	yes	yes	yes	yes	yes	yes	yes	yes	yes	yes	yes	yes	yes	no	uncertain
Kindergarten children’s academic engagement: A dual‐pathway model including social information processing, social behavior in class, and teacher–child relationship quality	yes	yes	yes	yes	yes	no	yes	yes	yes	yes	yes	yes	uncertain	yes	yes	yes	yes	yes	yes	yes
Preschool children's negative affect and social skills in China: The moderating effect of the teacher-child relationship	yes	yes	yes	yes	yes	no	yes	yes	yes	yes	yes	yes	yes	yes	yes	yes	yes	yes	yes	yes
Examining Classroom Quality as a Moderator Between Pre-Kindergarten Participation and School Readiness	yes	yes	yes	yes	yes	yes	yes	yes	yes	yes	yes	yes	yes	yes	yes	yes	yes	yes	no	uncertain
The association between preschool teacher-child relationship and children’s kindergarten outcomes	yes	yes	yes	yes	yes	no	yes	yes	yes	yes	yes	yes	yes	yes	yes	yes	no	no	no	uncertain
Links Among Italian Preschoolers' Socioemotional Competence, Teacher-Child Relationship Quality, and Peer Acceptance	yes	yes	yes	yes	yes	no	yes	yes	yes	yes	yes	yes	yes	yes	yes	yes	yes	no	no	uncertain
An Ecological Approach to Emotion Socialization in the Early Childhood Classroom: Examining Contextual Influences on Children’s Early Social and Emotional Development	yes	yes	yes	yes	yes	no	yes	yes	yes	yes	yes	yes	yes	yes	yes	yes	yes	yes	no	uncertain
Gendered pathways to socioemotional competencies in very young children	yes	yes	yes	yes	yes	no	yes	yes	yes	yes	yes	yes	no	yes	yes	yes	yes	yes	no	yes
Preschool children's social skills, problem behaviors, academic self-esteem and teacher-child relationship: a serial mediation model	yes	yes	yes	yes	yes	yes	yes	yes	yes	yes	yes	yes	no	yes	yes	yes	yes	yes	yes	yes
Shyness and School Engagement in Chinese Suburban Preschoolers: A Moderated Mediation Model of Teacher-Child Closeness and Child Gender	yes	yes	yes	yes	yes	yes	yes	yes	yes	yes	yes	yes	no	yes	yes	yes	yes	yes	yes	yes
