# Supplementary material for: A meta-analysis of the association between teacher-child interaction quality and young children’s social skills
Source: Front Psychol. 2026 Jul 9;17:1808031. doi: 10.3389/fpsyg.2026.1808031 (PMC13391879; doi:10.3389/fpsyg.2026.1808031)
Supplement: Supplementary file 7 [file Table_7.xlsx]

## Sheet: Sheet1
Inter-coder reliability for inclusion of the 42 studies
Full reference	Codder 1	Coder 2	Final consensus
Bidirectional Associations Between Classroom Climate and Children's Social-emotional Skills and Problem Behaviors in Preschool	included	included	included
Measures of classroom quality in prekindergarten and children's development of academic, language, and social skills	included	included	included
Supportive parenting and social and behavioral development: Does classroom emotional support moderate?	included	included	included
Teacher-Child Interactions and Children's Peer Engagement in Pre-Kindergarten	included	included	included
Gender as a moderator of the association between teacher-child relationship and social skills in preschool	included	included	included
Teacher-child interactions and children's cognitive and social skills in Chinese preschool classrooms	Excluded	included	Excluded
Individual differences in effects of child care quality: The role of child affective self-regulation and gender	included	included	included
Teacher-Child Interactions and Children's Social Skills and Problem Behaviors: ECEC Dosage and Disability Status as Moderators	included	included	included
Teacher-Child Interaction Quality Fosters Working Memory and Social-Emotional Behavior in Two- and-Three-Year-Old Children	included	Excluded	Excluded
Teachers' Emotional Support Consistency Predicts Children's Achievement Gains and Social Skills	included	included	included
Predicting child outcomes at the end of kindergarten from the quality of pre-kindergarten teacher-child interactions and instruction	included	included	included
Promoting Healthy Social-Emotional Development in Vulnerable Young Children: The Importance of Head Start Teachers and Centers	included	included	included
Differences between Pre-K and Kindergarten classroom experiences: do they predict children's social-emotional skills and self-regulation across the transition to kindergarten?	included	included	included
The Influence of Mother-Child and Teacher-Child Interactions on Social Competence Development in Early Childhood	included	included	included
Individual children's interactions with teachers, peers, and tasks: The applicability of the inCLASS Pre-K in Danish preschools	included	included	included
Antecedents to and outcomes associated with teacher-child relationship perceptions in early childhood: Further evidence for child-driven effects	included	included	included
Supporting Spanish-English DLLs in Head Start: Peer Language Match, Instructional Language Match, and Emotional Support as Predictors of Approaches to Learning and Social Skills	included	included	included
Threshold analysis of association between child care quality and child outcomes for low-income children in pre-kindergarten programs	included	included	included
Toddlers' peer engagement in Swiss childcare: contribution of individual and contextual characteristics	included	included	included
Teacher-child interaction quality moderates social risks associated with problem behavior in preschool classroom contexts	included	Excluded	Excluded
Does Participation Benefit Children's Socio-Emotional Development? Positive Associations Between Children's Participation and Self-Concept, Through Children's Perceptions	included	included	included
Relating early care and education quality to preschool outcomes: The same or different models for different outcomes?	included	included	included
Teacher emotional support in relation to social competence in preschool classrooms	included	included	included
Examining the Role of Varying Levels of Classroom Quality for Toddlers in Early Head Start and Subsidized Child Care Programs: Understanding Threshold Effects	included	included	included
Patterns of children's readiness at school entry and their association with kindergarten academic and social-emotional outcomes: Do classroom interactions matter?	included	included	included
Social Competence Among 6-year-old Children and Classroom Instructional Support and Teacher Stress	included	included	included
Emotional Support Consistency and TeacherChild Relationships Forecast Social Competence and Problem Behaviors in Prekindergarten and Kindergarten	included	included	included
Preschoolers' social competence: Relations to family characteristics, teacher behaviors and classroom climate.	included	included	included
The Relationship Between Kindergarten Teacher-Child Interaction Quality and Young Children's Social Skills	included	included	included
The Impact of Teacher-Child Interaction Quality on Sociality in Young Children from Different Family Socioeconomic Statuses	included	included	included
The Influence of Teacher-Child Interaction Quality on Self-Control Ability of Children Aged 3–6 Years	included	included	included
The Relationship Between Teachers' Social-Emotional Competence and Sociality in Children Aged 3–6 Years: The Mediating Role of Teacher-Child Interaction	included	included	included
The contribution of children’s self-regulation and classroom quality to children’s adaptive behaviors in the kindergarten classroom	included	included	included
Understanding how children’s engagement and teachers’ interactions combine to predict school readiness.	included	included	included
Callous-Unemotional Traits and Social Adjustment among Chinese Preschoolers: The Moderating Role of Teacher-Child Relationship	included	included	included
Examining Contributors to Preschoolers’ Classroom Engagement Using Structural Equation Modeling	included	included	included
Kindergarten children’s academic engagement: A dual‐pathway model including social information processing, social behavior in class, and teacher–child relationship quality	included	included	included
Preschool children's negative affect and social skills in China: The moderating effect of the teacher-child relationship	included	included	included
Examining Classroom Quality as a Moderator Between Pre-Kindergarten Participation and School Readiness	included	included	included
The association between preschool teacher-child relationship and children’s kindergarten outcomes	included	included	included
Links Among Italian Preschoolers' Socioemotional Competence, Teacher-Child Relationship Quality, and Peer Acceptance	included	included	included
An Ecological Approach to Emotion Socialization in the Early Childhood Classroom: Examining Contextual Influences on Children’s Early Social and Emotional Development	included	included	included
Gendered pathways to socioemotional competencies in very young children	included	included	included
Preschool children's social skills, problem behaviors, academic self-esteem and teacher-child relationship: a serial mediation model	included	included	included
Shyness and School Engagement in Chinese Suburban Preschoolers: A Moderated Mediation Model of Teacher-Child Closeness and Child Gender	included	included	included
